# Supplementary material for: Global leaf and root transcriptome in response to cadmium reveals tolerance mechanisms in Arundo donax L
Source: BMC Genomics. 2022 Jun 8;23:427. doi: 10.1186/s12864-022-08605-6 (PMC9175368; doi:10.1186/s12864-022-08605-6)
Supplement: Supplementary file 5 — Additional file 5: Table S1. Complete DEG list of (Cd_R vs CK_R) and (Cd_L vs CK_L) comparisons. [file 12864_2022_8605_MOESM5_ESM.xlsx]

## Sheet: Cd_R vs CK_R
Supplementary file 5 - Table S1
GeneID	log2FoldChange	Gene Ontology Biological Pathway	BP Description	Gene Ontology Molecular Function	MF Description	Gene Ontology Cellular Component	CC Description
Cluster-14975.0	-7.5494	GO:0006071//GO:0042254//GO:0006355//GO:0006412	glycerol metabolic process//ribosome biogenesis//regulation of transcription, DNA-templated//translation	GO:0003735	structural constituent of ribosome	GO:0005840	ribosome
Cluster-14691.11233	-7.0693	--	--	GO:0042302	structural constituent of cuticle	--	--
Cluster-14691.6800	-6.9252	GO:0006412//GO:0042254	translation//ribosome biogenesis	GO:0003735	structural constituent of ribosome	GO:0005840	ribosome
Cluster-18898.1	-5.7396	GO:0019079//GO:0015743	viral genome replication//malate transport	GO:0016787	hydrolase activity	--	--
Cluster-17280.0	-5.0378	GO:0042157//GO:0000278//GO:0006869	lipoprotein metabolic process//mitotic cell cycle//lipid transport	GO:0008289	lipid binding	GO:0005634//GO:0005576//GO:0000775	nucleus//extracellular region//chromosome, centromeric region
Cluster-14691.15410	-4.7281	--	--	--	--	--	--
Cluster-14691.15754	-4.1371	GO:0008210//GO:0006694//GO:0008207//GO:0055114//GO:0008209	estrogen metabolic process//steroid biosynthetic process//C21-steroid hormone metabolic process//oxidation-reduction process//androgen metabolic process	GO:0003824//GO:0003854//GO:0016616//GO:0050662	catalytic activity//3-beta-hydroxy-delta5-steroid dehydrogenase activity//oxidoreductase activity, acting on the CH-OH group of donors, NAD or NADP as acceptor//obsolete coenzyme binding	--	--
Cluster-14691.21434	-3.7794	GO:0006260	DNA replication	GO:0003697	single-stranded DNA binding	--	--
Cluster-14691.31103	-3.6339	--	--	--	--	--	--
Cluster-14691.16131	-3.2566	--	--	--	--	--	--
Cluster-14691.43929	-3.029	--	--	GO:0005544//GO:0005509	calcium-dependent phospholipid binding//calcium ion binding	--	--
Cluster-14691.12025	-3.0119	GO:0006508	proteolysis	GO:0008234//GO:0004197	cysteine-type peptidase activity//cysteine-type endopeptidase activity	--	--
Cluster-14691.27689	-2.9471	--	--	--	--	--	--
Cluster-14691.41563	-2.7867	GO:0006508	proteolysis	GO:0004197//GO:0008234	cysteine-type endopeptidase activity//cysteine-type peptidase activity	--	--
Cluster-14691.54287	-2.6837	--	--	--	--	--	--
Cluster-14691.27031	-2.6638	--	--	GO:0016788	hydrolase activity, acting on ester bonds	--	--
Cluster-14691.50408	-2.6268	GO:0006629	lipid metabolic process	--	--	--	--
Cluster-14691.15228	-2.6005	GO:0019953//GO:0007165	sexual reproduction//signal transduction	GO:0003723//GO:0033897//GO:0000772	RNA binding//ribonuclease T2 activity//mating pheromone activity	GO:0005576	extracellular region
Cluster-14691.15264	-2.5777	--	--	GO:0016788	hydrolase activity, acting on ester bonds	--	--
Cluster-14691.34526	-2.5749	GO:0035434//GO:0055114//GO:0006825	copper ion transmembrane transport//oxidation-reduction process//copper ion transport	GO:0005375//GO:0016491	copper ion transmembrane transporter activity//oxidoreductase activity	GO:0016021	integral component of membrane
Cluster-14691.74477	-2.5473	GO:0006629	lipid metabolic process	GO:0016787//GO:0016788	hydrolase activity//hydrolase activity, acting on ester bonds	--	--
Cluster-14691.15427	-2.5099	--	--	--	--	--	--
Cluster-14691.47350	-2.4914	GO:0006468	protein phosphorylation	GO:0005524//GO:0004672	ATP binding//protein kinase activity	--	--
Cluster-14691.43927	-2.4342	--	--	GO:0005509//GO:0005544	calcium ion binding//calcium-dependent phospholipid binding	--	--
Cluster-14691.27999	-2.4027	GO:0006355	regulation of transcription, DNA-templated	GO:0003700	DNA-binding transcription factor activity	GO:0005667	transcription regulator complex
Cluster-14691.74151	-2.3904	GO:0006979//GO:0055114//GO:0006804	response to oxidative stress//oxidation-reduction process//obsolete peroxidase reaction	GO:0004601//GO:0020037	peroxidase activity//heme binding	--	--
Cluster-14691.14606	-2.3834	--	--	--	--	--	--
Cluster-14691.15546	-2.2903	--	--	--	--	--	--
Cluster-14691.21765	-2.2298	GO:0055114	oxidation-reduction process	GO:0045735//GO:0016491	nutrient reservoir activity//oxidoreductase activity	--	--
Cluster-14691.20667	-2.1376	--	--	--	--	--	--
Cluster-14691.47226	-2.1376	GO:0006281//GO:0006260	DNA repair//DNA replication	GO:0043138	3'-5' DNA helicase activity	GO:0016021//GO:0005657	integral component of membrane//replication fork
Cluster-14691.37387	-2.1318	GO:0009116	nucleoside metabolic process	--	--	--	--
Cluster-14691.50407	-2.0985	GO:0006629	lipid metabolic process	--	--	--	--
Cluster-14691.51498	-2.0364	--	--	--	--	--	--
Cluster-14691.37386	-1.9625	--	--	--	--	--	--
Cluster-14691.29244	-1.9083	GO:0055114	oxidation-reduction process	GO:0016705//GO:0020037//GO:0005506	oxidoreductase activity, acting on paired donors, with incorporation or reduction of molecular oxygen//heme binding//iron ion binding	--	--
Cluster-29796.0	-1.8712	GO:0006506	GPI anchor biosynthetic process	GO:0017176	phosphatidylinositol N-acetylglucosaminyltransferase activity	GO:0016021	integral component of membrane
Cluster-14691.31705	-1.869	--	--	--	--	--	--
Cluster-14691.10245	-1.8671	--	--	--	--	--	--
Cluster-14691.18407	-1.8621	--	--	--	--	--	--
Cluster-14691.53514	-1.8528	GO:0003333	amino acid transmembrane transport	--	--	--	--
Cluster-14691.32131	-1.834	GO:0006508	proteolysis	GO:0008236//GO:0016787	serine-type peptidase activity//hydrolase activity	--	--
Cluster-14691.50233	-1.8006	--	--	GO:0016791	phosphatase activity	--	--
Cluster-14691.20448	-1.7923	GO:0015940//GO:0015937//GO:0006139//GO:0006206	pantothenate biosynthetic process//coenzyme A biosynthetic process//nucleobase-containing compound metabolic process//pyrimidine nucleobase metabolic process	GO:0005524//GO:0004127//GO:0004140	ATP binding//cytidylate kinase activity//dephospho-CoA kinase activity	--	--
Cluster-14691.56183	-1.7881	GO:0055085	transmembrane transport	--	--	--	--
Cluster-14691.60118	-1.7575	GO:0055114	oxidation-reduction process	GO:0016491	oxidoreductase activity	--	--
Cluster-14691.50761	-1.7253	GO:0006810//GO:0055085	transport//transmembrane transport	GO:0015267	channel activity	GO:0016020	membrane
Cluster-14691.14053	-1.7135	GO:0055114	oxidation-reduction process	GO:0005506//GO:0020037//GO:0016705	iron ion binding//heme binding//oxidoreductase activity, acting on paired donors, with incorporation or reduction of molecular oxygen	--	--
Cluster-14691.48128	-1.7077	--	--	GO:0016791	phosphatase activity	--	--
Cluster-14691.16432	-1.6412	--	--	GO:0005515	protein binding	--	--
Cluster-14691.48422	-1.6225	--	--	--	--	GO:0016021	integral component of membrane
Cluster-14691.36055	-1.5624	GO:0006508	proteolysis	GO:0004185	serine-type carboxypeptidase activity	--	--
Cluster-14691.30322	-1.5564	GO:0006355	regulation of transcription, DNA-templated	GO:0005515	protein binding	--	--
Cluster-14691.33643	-1.5486	GO:0035269	protein O-linked mannosylation	GO:0004169	dolichyl-phosphate-mannose-protein mannosyltransferase activity	GO:0000136	alpha-1,6-mannosyltransferase complex
Cluster-14691.74253	-1.5471	--	--	--	--	--	--
Cluster-14691.37389	-1.4988	GO:0043401//GO:0007165//GO:0009165//GO:0006098//GO:0006144//GO:0009116//GO:0006355//GO:0006281	steroid hormone mediated signaling pathway//signal transduction//nucleotide biosynthetic process//pentose-phosphate shunt//purine nucleobase metabolic process//nucleoside metabolic process//regulation of transcription, DNA-templated//DNA repair	GO:0000287//GO:0003707//GO:0005496//GO:0004749//GO:0003677	magnesium ion binding//steroid hormone receptor activity//steroid binding//ribose phosphate diphosphokinase activity//DNA binding	GO:0005634	nucleus
Cluster-14691.25549	-1.495	--	--	--	--	--	--
Cluster-14691.24092	-1.4736	GO:0055114//GO:0045893	oxidation-reduction process//positive regulation of transcription, DNA-templated	GO:0046983//GO:0020037//GO:0001000//GO:0016705//GO:0005506	protein dimerization activity//heme binding//bacterial-type RNA polymerase core enzyme binding//oxidoreductase activity, acting on paired donors, with incorporation or reduction of molecular oxygen//iron ion binding	--	--
Cluster-14691.29495	-1.4126	--	--	--	--	--	--
Cluster-14691.60510	-1.3731	GO:0006629	lipid metabolic process	--	--	--	--
Cluster-14691.33214	-1.3461	GO:0043087	regulation of GTPase activity	GO:0005085	guanyl-nucleotide exchange factor activity	--	--
Cluster-14691.42590	-1.2914	--	--	--	--	--	--
Cluster-14691.15438	-1.2789	GO:0006914//GO:0006118	autophagy//obsolete electron transport	GO:0009055//GO:0005507	electron transfer activity//copper ion binding	--	--
Cluster-14691.43794	-1.2728	GO:0009611	response to wounding	GO:0004867	serine-type endopeptidase inhibitor activity	--	--
Cluster-14691.14207	-1.2713	--	--	--	--	--	--
Cluster-14691.59268	-1.2648	--	--	GO:0030246	carbohydrate binding	--	--
Cluster-14691.48636	-1.2574	--	--	GO:0003824//GO:0050662	catalytic activity//obsolete coenzyme binding	--	--
Cluster-14691.38544	-1.1529	--	--	--	--	--	--
Cluster-14691.50895	-1.1421	--	--	GO:0046872//GO:0005544//GO:0005509	metal ion binding//calcium-dependent phospholipid binding//calcium ion binding	--	--
Cluster-14691.41689	-1.0957	GO:0016567	protein ubiquitination	GO:0046872//GO:0004842//GO:0008270	metal ion binding//ubiquitin-protein transferase activity//zinc ion binding	GO:0097197//GO:0016021//GO:0005680//GO:0001772	tetraspanin-enriched microdomain//integral component of membrane//anaphase-promoting complex//immunological synapse
Cluster-14691.35819	-1.0166	GO:0007268//GO:0007165	chemical synaptic transmission//signal transduction	GO:0030550	acetylcholine receptor inhibitor activity	GO:0005576	extracellular region
Cluster-14691.50296	1.2566	--	--	--	--	--	--
Cluster-14691.33557	1.302	--	--	--	--	--	--
Cluster-14691.33758	1.3834	--	--	--	--	GO:0005856	cytoskeleton
Cluster-14691.60427	1.4819	--	--	--	--	--	--
Cluster-14691.69021	1.5166	--	--	GO:0005515	protein binding	--	--
Cluster-14691.63439	1.5249	--	--	GO:0008270//GO:0016818//GO:0003676	zinc ion binding//hydrolase activity, acting on acid anhydrides, in phosphorus-containing anhydrides//nucleic acid binding	--	--
Cluster-14691.73580	1.5828	GO:0009235	cobalamin metabolic process	--	--	--	--
Cluster-14691.63364	1.6471	--	--	--	--	--	--
Cluster-14691.75591	1.6656	--	--	--	--	--	--
Cluster-14691.49342	1.668	GO:0006813//GO:0055114	potassium ion transport//oxidation-reduction process	GO:0016616//GO:0051287	oxidoreductase activity, acting on the CH-OH group of donors, NAD or NADP as acceptor//NAD binding	GO:0019012	virion
Cluster-14691.63647	1.6956	GO:0016032	viral process	GO:0008270//GO:0004672//GO:0005524//GO:0003676	zinc ion binding//protein kinase activity//ATP binding//nucleic acid binding	--	--
Cluster-14691.63074	1.7039	--	--	GO:0003824	catalytic activity	--	--
Cluster-14691.63363	1.7703	--	--	GO:0003677	DNA binding	--	--
Cluster-14691.22802	1.8808	GO:0006355	regulation of transcription, DNA-templated	GO:0003700	DNA-binding transcription factor activity	GO:0005667	transcription regulator complex
Cluster-14691.58051	1.9213	--	--	--	--	--	--
Cluster-14691.16098	1.9494	--	--	GO:0003676	nucleic acid binding	--	--
Cluster-14691.39926	1.9514	--	--	--	--	--	--
Cluster-14691.42544	2.2472	GO:0006468	protein phosphorylation	GO:0005524//GO:0004672	ATP binding//protein kinase activity	--	--
Cluster-14691.24983	2.258	--	--	--	--	--	--
Cluster-14691.15297	2.2848	GO:0007399//GO:0006119//GO:1902600	nervous system development//oxidative phosphorylation//proton transmembrane transport	GO:0005515//GO:0004427//GO:0009678	protein binding//inorganic diphosphatase activity//pyrophosphate hydrolysis-driven proton transmembrane transporter activity	GO:0016020	membrane
Cluster-14691.18292	2.3072	GO:0015979	photosynthesis	--	--	GO:0016020//GO:0009523//GO:0009539	membrane//photosystem II//photosystem II reaction center
Cluster-14691.8219	2.3102	GO:0055085//GO:0015743	transmembrane transport//malate transport	GO:0022857	transmembrane transporter activity	GO:0005886	plasma membrane
Cluster-30527.0	2.3556	--	--	GO:0008270//GO:0005518	zinc ion binding//collagen binding	GO:0016021//GO:0005581//GO:0005634	integral component of membrane//collagen trimer//nucleus
Cluster-14691.19782	2.4697	--	--	--	--	--	--
Cluster-14691.34207	2.5924	GO:0055085	transmembrane transport	--	--	GO:0016021//GO:0016020	integral component of membrane//membrane
Cluster-14691.35029	2.6416	--	--	--	--	--	--
Cluster-14691.79439	2.6742	--	--	--	--	--	--
Cluster-14691.15301	2.7542	--	--	--	--	--	--
Cluster-14691.7875	2.9259	--	--	--	--	--	--
Cluster-14691.15298	3.0467	GO:1902600//GO:0006119	proton transmembrane transport//oxidative phosphorylation	GO:0009678//GO:0004427	pyrophosphate hydrolysis-driven proton transmembrane transporter activity//inorganic diphosphatase activity	GO:0016020	membrane
Cluster-14691.35030	3.0824	--	--	--	--	--	--
Cluster-14691.37347	3.2328	GO:0006508	proteolysis	GO:0004197	cysteine-type endopeptidase activity	--	--
Cluster-14691.54609	3.503	GO:0055114	oxidation-reduction process	GO:0020037//GO:0016705//GO:0005506	heme binding//oxidoreductase activity, acting on paired donors, with incorporation or reduction of molecular oxygen//iron ion binding	--	--
Cluster-14691.32082	3.6399	--	--	--	--	--	--
Cluster-14691.55731	4.0621	--	--	--	--	--	--
Cluster-14691.42056	4.3139	--	--	--	--	--	--

## Sheet: Cd_L vs CK_L
Supplementary file 5 - Table S1
GeneID	log2FoldChange	Gene Ontology Biological Pathway	BP Description	Gene Ontology Molecular Function	MF Description	Gene Ontology Cellular Component	CC Description
Cluster-33255.0	-6.6535	--	--	--	--	--	--
Cluster-14691.561	-6.3897	GO:0006355	regulation of transcription, DNA-templated	GO:0003700	DNA-binding transcription factor activity	GO:0005667	transcription regulator complex
Cluster-14691.12979	-5.9884	--	--	--	--	--	--
Cluster-14691.12978	-4.8396	--	--	--	--	--	--
Cluster-14691.50283	-3.7645	GO:0007010	cytoskeleton organization	GO:0003779	actin binding	--	--
Cluster-14691.12976	-3.5137	--	--	--	--	--	--
Cluster-14691.15642	-3.4246	--	--	--	--	--	--
Cluster-14691.42995	-3.1121	--	--	GO:0016788	hydrolase activity, acting on ester bonds	--	--
Cluster-14691.49752	-3.0816	--	--	--	--	--	--
Cluster-14691.37485	-3.0662	GO:0006468//GO:0007165	protein phosphorylation//signal transduction	GO:0005524//GO:0008270//GO:0004672	ATP binding//zinc ion binding//protein kinase activity	--	--
Cluster-14691.47376	-3.0395	GO:0006355//GO:0007165	regulation of transcription, DNA-templated//signal transduction	GO:0031704//GO:0003700//GO:0005179	apelin receptor binding//DNA-binding transcription factor activity//hormone activity	GO:0005667	transcription regulator complex
Cluster-14691.16086	-2.683	GO:0009415//GO:0006355	response to water//regulation of transcription, DNA-templated	GO:0003700	DNA-binding transcription factor activity	GO:0005667	transcription regulator complex
Cluster-14691.26959	-2.1328	GO:0006355	regulation of transcription, DNA-templated	GO:0043565//GO:0003700	sequence-specific DNA binding//DNA-binding transcription factor activity	GO:0005667	transcription regulator complex
Cluster-14691.35687	-2.1109	--	--	GO:0005515//GO:0005509	protein binding//calcium ion binding	--	--
Cluster-14691.46319	-2.1008	GO:0006629	lipid metabolic process	--	--	GO:0016021	integral component of membrane
Cluster-14691.53674	-1.9797	--	--	GO:0016788	hydrolase activity, acting on ester bonds	--	--
Cluster-14691.64976	-1.922	--	--	--	--	--	--
Cluster-14691.10131	-1.8792	--	--	--	--	--	--
Cluster-14691.73472	-1.8656	--	--	--	--	--	--
Cluster-14691.43667	-1.8158	--	--	--	--	--	--
Cluster-14691.40672	-1.7906	GO:0044406	adhesion of symbiont to host	--	--	GO:0009289	pilus
Cluster-14691.29892	-1.7523	GO:0005975//GO:0000272	carbohydrate metabolic process//polysaccharide catabolic process	GO:0004553//GO:0005509//GO:0005515	hydrolase activity, hydrolyzing O-glycosyl compounds//calcium ion binding//protein binding	--	--
Cluster-14691.69651	-1.714	--	--	GO:0005515	protein binding	--	--
Cluster-14691.42839	-1.6686	GO:0005985//GO:0000272//GO:0005982	sucrose metabolic process//polysaccharide catabolic process//starch metabolic process	GO:0016161	beta-amylase activity	--	--
Cluster-14691.48520	-1.5568	GO:0005975	carbohydrate metabolic process	GO:0004553	hydrolase activity, hydrolyzing O-glycosyl compounds	GO:0016020	membrane
Cluster-14691.43166	-1.5244	GO:0022900//GO:0055085//GO:0015986	electron transport chain//transmembrane transport//ATP synthesis coupled proton transport	GO:0015078//GO:0022857	proton transmembrane transporter activity//transmembrane transporter activity	GO:0005739//GO:0016020//GO:0000276	mitochondrion//membrane//mitochondrial proton-transporting ATP synthase complex, coupling factor F(o)
Cluster-14691.56307	-1.4674	GO:0006397//GO:0006468//GO:0007165	mRNA processing//protein phosphorylation//signal transduction	GO:0004672//GO:0005524	protein kinase activity//ATP binding	--	--
Cluster-14691.77214	-1.4514	--	--	--	--	--	--
Cluster-14691.52923	-1.4371	GO:0015979	photosynthesis	--	--	GO:0009507	chloroplast
Cluster-14691.44033	-1.4252	GO:0007205//GO:0046486//GO:0035556//GO:0009395	protein kinase C-activating G protein-coupled receptor signaling pathway//glycerolipid metabolic process//intracellular signal transduction//phospholipid catabolic process	GO:0004143//GO:0016301	diacylglycerol kinase activity//kinase activity	GO:0016021//GO:0005634//GO:0019031	integral component of membrane//nucleus//viral envelope
Cluster-14691.2208	-1.353	--	--	--	--	--	--
Cluster-14691.47843	-1.3228	GO:0006260//GO:0006355//GO:0090529//GO:0043093	DNA replication//regulation of transcription, DNA-templated//cell septum assembly//FtsZ-dependent cytokinesis	GO:0003700	DNA-binding transcription factor activity	GO:0005737//GO:0005667	cytoplasm//transcription regulator complex
Cluster-14691.49306	-1.2725	GO:0055114	oxidation-reduction process	GO:0016491	oxidoreductase activity	GO:0005634//GO:0016021	nucleus//integral component of membrane
Cluster-14691.45993	-1.134	--	--	--	--	--	--
Cluster-14691.40925	-1.023	GO:0006310//GO:0006281	DNA recombination//DNA repair	GO:0008270//GO:0003677	zinc ion binding//DNA binding	--	--
Cluster-14691.47437	-1.0197	GO:0006355//GO:0006865//GO:0008272	regulation of transcription, DNA-templated//amino acid transport//sulfate transport	GO:0005515//GO:0003700//GO:0005198//GO:0015116	protein binding//DNA-binding transcription factor activity//structural molecule activity//sulfate transmembrane transporter activity	GO:0045095//GO:0005667//GO:0016020//GO:0016021	keratin filament//transcription regulator complex//membrane//integral component of membrane
Cluster-14691.61107	1.2419	GO:0006355//GO:0006260	regulation of transcription, DNA-templated//DNA replication	GO:0003700//GO:0008270	DNA-binding transcription factor activity//zinc ion binding	GO:0005634//GO:0005667	nucleus//transcription regulator complex
Cluster-14691.39079	1.2918	GO:0009228//GO:0006351//GO:0007165//GO:0009416//GO:0006144//GO:0006206//GO:0009056	thiamine biosynthetic process//transcription, DNA-templated//signal transduction//response to light stimulus//purine nucleobase metabolic process//pyrimidine nucleobase metabolic process//catabolic process	GO:0003677//GO:0003899//GO:0051536//GO:0005179//GO:0008270	DNA binding//DNA-directed 5'-3' RNA polymerase activity//iron-sulfur cluster binding//hormone activity//zinc ion binding	GO:0005730//GO:0005576	nucleolus//extracellular region
Cluster-14691.45676	1.5017	--	--	--	--	--	--
Cluster-14691.62430	1.5055	--	--	--	--	--	--
Cluster-14691.48990	1.6408	--	--	--	--	--	--
Cluster-14691.44186	1.6964	--	--	--	--	--	--
Cluster-14691.66849	1.8513	--	--	--	--	GO:0019028	viral capsid
Cluster-14691.69395	1.9372	--	--	--	--	GO:0005634	nucleus
Cluster-14691.35486	2.0574	GO:0005975//GO:0050790	carbohydrate metabolic process//regulation of catalytic activity	GO:0030234//GO:0016868	enzyme regulator activity//intramolecular transferase activity, phosphotransferases	--	--
Cluster-14691.47220	2.065	--	--	GO:0046983	protein dimerization activity	--	--
Cluster-14691.43873	2.1742	--	--	--	--	GO:0009507	chloroplast
Cluster-14691.42884	2.2319	--	--	--	--	GO:0009507	chloroplast
Cluster-14691.67419	2.3747	GO:1902600//GO:0055114	proton transmembrane transport//oxidation-reduction process	GO:0016491//GO:0015078	oxidoreductase activity//proton transmembrane transporter activity	GO:0033179	proton-transporting V-type ATPase, V0 domain
Cluster-14691.67420	2.5369	--	--	--	--	--	--
Cluster-14691.54772	2.669	GO:0006508	proteolysis	GO:0008242//GO:0016740//GO:0004197	omega peptidase activity//transferase activity//cysteine-type endopeptidase activity	--	--
Cluster-14691.74483	3.1915	GO:0055085//GO:0009405//GO:0030001//GO:0009372	transmembrane transport//pathogenesis//metal ion transport//quorum sensing	GO:0046873//GO:0008233	metal ion transmembrane transporter activity//peptidase activity	GO:0016021//GO:0016020	integral component of membrane//membrane
Cluster-14691.69201	3.4457	GO:0006508//GO:0042742	proteolysis//defense response to bacterium	GO:0004252//GO:0008236//GO:0070008	serine-type endopeptidase activity//serine-type peptidase activity//serine-type exopeptidase activity	--	--
Cluster-14691.63116	5.3558	--	--	GO:0008483//GO:0030170	transaminase activity//pyridoxal phosphate binding	--	--
Cluster-22339.0	6.7131	--	--	--	--	--	--
