# Supplementary material for: Global leaf and root transcriptome in response to cadmium reveals tolerance mechanisms in Arundo donax L
Source: BMC Genomics. 2022 Jun 8;23:427. doi: 10.1186/s12864-022-08605-6 (PMC9175368; doi:10.1186/s12864-022-08605-6)
Supplement: Supplementary file 7 — Additional file 7: Figure S7. Validation of A. donax DEGs by Real Time qRT-PCR. [file 12864_2022_8605_MOESM7_ESM.xlsx]

## Sheet: Sheet 1
Figure S7 Validation of G10 A. donax DEGs by Real Time qRT-PCR
Pattern	Cluster ID	Annotation	Log2 Fold change RNA-seq	Log2Fold change rt-PCR	Primer F	Primer R
G10_Cd vs G10_CK Root / Up	Cluster-14691.18708	Glycine	2.1175	2.46	5'-CGGCATTGGCGGGTATAAAG-3'	5'-ATTATCGCCGCCACCAGAG-3'
G10_CK_L vs G10_CK_R /Up	Cluster-14691.61095	UGT85A23_7-deoxyloganetin glucosyltransferase	1.6694	2.45	5’-CCTGACCAACGGATACCTCG-3’	5’-ACCATGAAGTCGTTCGGGTC-3’
G10_Cd_L vs G10_Cd_R /Up	Cluster-14691.31660	BAE44	2.8394	1.31	5’-AGTTTGATGGTGATGAGCCGC-3’	5’-GCCACTCCAGGTGCTTCAAC-3’
G10_Cd vs G10_CK Root / Down	Cluster-14691.76303	ABC_transporter	-1.8982	-1.6625	5’-GTTCTACACCTGCTCCGACG-3’	5’-CGATAGCACGTACGAGGACC-3’
G10_Cd vs G10_CK Root / Down	Cluster-14691.49288	Xylanase	-1.0277	-1.05	5’-ATCCACGTCAGGTTCTACGG-3'	5’-GGGATCACGCCGTAGTAGAG-3’
G10_Cd vs G10_CK Leave/ Down	Cluster-14691.50971	Sucrose 1-fructosyltransferase	-2.5204	-2.32	5’-CATCGACTTCTACCCCGTCG-3’	5’-GTAGTAGTCGTGGCGGTCG-3’
G10_Cd vs G10_CK Root/ Down	Cluster-14691.50971	Sucrose 1-fructosyltransferase	-1.9425	-2.29	5’-CATCGACTTCTACCCCGTCG-3’	5’-GTAGTAGTCGTGGCGGTCG-3’
G10_Cd_L vs G10_Cd_R /Down	Cluster-14691.10370	GQ55	-2.1064	-2.183	5’-GGCCTTCACCACCTCTCAAG-3’	5’-AACAGTGGCCCCGAGAAATC-3’
All	Cluster-14691.35187	Cyclin dependent kinase			5’-CATACGGGCAAGTGTTCATGG-3’	5’-TCCTTGAGCTGGATGACGTTC-3’
	Figure
