# Supplementary material for: Global leaf and root transcriptome in response to cadmium reveals tolerance mechanisms in Arundo donax L
Source: BMC Genomics. 2022 Jun 8;23:427. doi: 10.1186/s12864-022-08605-6 (PMC9175368; doi:10.1186/s12864-022-08605-6)
Supplement: Supplementary file 9 — Additional file 9: Tables S2. (A, B, C, D, E, F, G). List of significant DEGs of the Cd_R vs Cd_L* comparison. [file 12864_2022_8605_MOESM9_ESM.xlsx]

## Sheet: Table S1A
Supplementary file 8; Table S1: list of significant DEGs of the Cd_R vs Cd_L* comparison mapped to the MapMan 3.5.1R2 pathways. a) Polyamine metabolism
BinCode	BinName	id	description	Cd_R vs Cd_L.txt
8.1.1.2	Polyamine metabolism.putrescine biosynthesis.plastidial/nuclear pathway.agmatine iminohydrolase	cluster-14691.48898	agmatine iminohydrolase (original description: len=333 frame:-2 start:333 end:1 242073404|XP_002446638.1 agmatine deiminase [Sorghum bicolor]) &	-3.3113
8.1.1.2	Polyamine metabolism.putrescine biosynthesis.plastidial/nuclear pathway.agmatine iminohydrolase	cluster-14691.45377	agmatine iminohydrolase (original description: len=459 frame:3 start:6 end:464 1070973666|OEL32575.1 Agmatine deiminase [Dichanthelium oligosanthes]) &	-1.4654
8.1.1.2	Polyamine metabolism.putrescine biosynthesis.plastidial/nuclear pathway.agmatine iminohydrolase	cluster-14691.45378	agmatine iminohydrolase (original description: len=378 frame:1 start:307 end:684 514801993|XP_004975894.1 agmatine deiminase [Setaria italica]) &	-1.5005
8.5.2.2	Polyamine metabolism.polyamine degradation.FAD-dependent polyamine oxidase activities.peroxisomal polyamine oxidase (PAO2/3/4)	cluster-14691.48693	peroxisomal polyamine oxidase (PAO2/3/4) (original description: len=870 frame:1 start:2572 end:3441 514803949|XP_004976853.1 probable polyamine oxidase 2 isoform X2 [Setaria italica]) &	-1.4462

## Sheet: Table S1B
Supplementary file 8; Table S1: list of significant DEGs of the Cd_R vs Cd_L* comparison mapped to the MapMan 3.5.1R2 pathways. b) Phytohormone action
BinCode	BinName	id	description	Cd_R vs Cd_L.txt
11.1.1.4	Phytohormone action.abscisic acid.biosynthesis.neoxanthin cleavage protein	cluster-14691.43609	neoxanthin cleavage protein (original description: len=1236 frame:-1 start:1238 end:3 1492217985|RLM86630.1 viviparous-14 [Panicum miliaceum]) &	-3.2009
11.1.1.6	Phytohormone action.abscisic acid.biosynthesis.xanthoxin oxidase molybdopterin sulfurase (ABA3)	cluster-14691.60538	xanthoxin oxidase molybdopterin sulfurase (ABA3) (original description: len=2340 frame:1 start:628 end:2967 992156597|KXG20588.1 hypothetical protein SORBI_3010G224000 [Sorghum bicolor]) &	-1.1117
11.1.2.1.1.2	Phytohormone action.abscisic acid.perception and signalling.receptor activities.cytoplasm-localized receptor complex.regulatory phosphatase component	cluster-14691.49163	regulatory phosphatase component of cytoplasm-localized abscisic acid receptor complex (original description: len=1548 frame:-1 start:1893 end:346 1070969384|OEL31286.1 putative protein phosphatase 2C 6 [Dichanthelium oligosanthes]) &	-1.2224
11.1.2.3	Phytohormone action.abscisic acid.perception and signalling.signal transducer (RHA2)	cluster-14691.16178	signal transducer of abscisic acid perception (RHA2) (original description: len=648 frame:3 start:3 end:650 1433415983|RCV21607.1 hypothetical protein SETIT_4G151400v2 [Setaria italica]) &	1.3468
11.1.3.2	Phytohormone action.abscisic acid.conjugation and degradation.abscisic acid hydroxylase	cluster-14691.50813	abscisic acid hydroxylase (original description: len=1332 frame:-2 start:2221 end:890 514716857|XP_004953596.1 abscisic acid 8'-hydroxylase 1 [Setaria italica]) &	2.0026
11.2.1.1.2	Phytohormone action.auxin.biosynthesis.indole-3-pyruvic acid (IPyA) pathway.flavin-dependent monooxygenase (YUCCA)	cluster-14691.49474	flavin-dependent monooxygenase (YUCCA) (original description: len=612 frame:1 start:2980 end:3591 1070965910|OEL30171.1 putative indole-3-pyruvate monooxygenase YUCCA9 [Dichanthelium oligosanthes]) &	-2.6551
11.2.2.2	Phytohormone action.auxin.perception and signal transduction.transcriptional repressor (IAA/AUX)	cluster-14691.15466	transcriptional repressor (IAA/AUX) (original description: len=570 frame:-3 start:814 end:245 1492210936|RLM79919.1 auxin-responsive protein IAA9-like [Panicum miliaceum]) &	1.9826
11.2.4.1.1	Phytohormone action.auxin.transport.polar auxin transport.auxin transporter (PIN)	cluster-14691.35301	auxin transporter (PIN) (original description: len=966 frame:-3 start:1500 end:535 1070881733|OEL12551.1 putative auxin efflux carrier component 4 [Dichanthelium oligosanthes]) &	-1.6076
11.2.4.1.1	Phytohormone action.auxin.transport.polar auxin transport.auxin transporter (PIN)	cluster-14691.35301	auxin transporter (PIN) (original description: len=723 frame:-1 start:914 end:192 1070881733|OEL12551.1 putative auxin efflux carrier component 4 [Dichanthelium oligosanthes]) &	-1.6076
11.2.4.1.1	Phytohormone action.auxin.transport.polar auxin transport.auxin transporter (PIN)	cluster-14691.31627	auxin transporter (PIN) (original description: len=1146 frame:2 start:2 end:1147 514717992|XP_004953880.1 auxin efflux carrier component 1a [Setaria italica]) &	2.0014
11.2.4.1.1	Phytohormone action.auxin.transport.polar auxin transport.auxin transporter (PIN)	cluster-14691.13200	auxin transporter (PIN) (original description: len=1218 frame:1 start:127 end:1344 514783192|XP_004970283.1 probable auxin efflux carrier component 9 [Setaria italica]) &	6.7678
11.2.4.2	Phytohormone action.auxin.transport.auxin efflux transporter (PILS)	cluster-14691.13007	auxin efflux transporter (PILS) (original description: len=210 frame:-3 start:1863 end:1654 992276416|KXG34923.1 hypothetical protein SORBI_3002G108800 [Sorghum bicolor]) &	8.9229
11.4.1.2	Phytohormone action.cytokinin.biosynthesis.cytokinin phosphoribohydrolase	cluster-14691.6139	cytokinin phosphoribohydrolase (original description: len=804 frame:-1 start:1070 end:267 1492197097|RLM66387.1 hypothetical protein C2845_PM16G13780 [Panicum miliaceum]) &	4.1682
11.4.1.2	Phytohormone action.cytokinin.biosynthesis.cytokinin phosphoribohydrolase	cluster-14691.40808	cytokinin phosphoribohydrolase (original description: len=726 frame:3 start:81 end:806 514780901|XP_004969709.1 probable cytokinin riboside 5'-monophosphate phosphoribohydrolase LOGL1 [Setaria italica]) &	1.2273
11.4.2.5	Phytohormone action.cytokinin.perception and signal transduction.A-type ARR response negative regulator	cluster-14691.16490	A-type cytokinin ARR response negative regulator (original description: len=918 frame:2 start:2 end:919 1492211706|RLM80689.1 two-component response regulator ORR2-like [Panicum miliaceum]) &	1.955
11.4.2.5	Phytohormone action.cytokinin.perception and signal transduction.A-type ARR response negative regulator	cluster-14691.55777	A-type cytokinin ARR response negative regulator (original description: len=453 frame:-1 start:596 end:144 1070970945|OEL31757.1 Two-component response regulator ORR10 [Dichanthelium oligosanthes]) &	1.5482
11.4.3.1	Phytohormone action.cytokinin.conjugation and degradation.UDP-dependent glycosyl transferase	cluster-14691.64014	UDP-dependent glycosyl transferase (original description: len=1455 frame:1 start:196 end:1650 1433430621|RCV34892.1 hypothetical protein SETIT_7G194800v2 [Setaria italica]) &	1.3384
11.5.1.2	Phytohormone action.ethylene.biosynthesis.1-aminocyclopropane-1-carboxylate (ACC) oxidase	cluster-14691.52687	1-aminocyclopropane-1-carboxylate (ACC) oxidase (original description: len=471 frame:1 start:1 end:471 1433406273|RCV11919.1 hypothetical protein SETIT_2G225400v2 [Setaria italica]) &	-1.3363
11.5.1.2	Phytohormone action.ethylene.biosynthesis.1-aminocyclopropane-1-carboxylate (ACC) oxidase	cluster-14691.11710	1-aminocyclopropane-1-carboxylate (ACC) oxidase (original description: len=945 frame:3 start:66 end:1010 1435182207|XP_025827880.1 1-aminocyclopropane-1-carboxylate oxidase-like [Panicum hallii]) &	3.3103
11.5.1.2	Phytohormone action.ethylene.biosynthesis.1-aminocyclopropane-1-carboxylate (ACC) oxidase	cluster-14691.30304	1-aminocyclopropane-1-carboxylate (ACC) oxidase (original description: len=477 frame:3 start:3 end:479 242063210|XP_002452894.1 1-aminocyclopropane-1-carboxylate oxidase 1 [Sorghum bicolor]) &	1.0988
11.5.2.4	Phytohormone action.ethylene.perception and signal transduction.signal modulator (ARGOS)	cluster-14691.2106	ethylene signal modulator (ARGOS) (original description: len=393 frame:2 start:68 end:460 1492257203|RLN23531.1 hypothetical protein C2845_PM07G30980 [Panicum miliaceum]) &	4.7361
11.5.2.6	Phytohormone action.ethylene.perception and signal transduction.signal transducer (EIN2)	cluster-14691.10785	ethylene signal transducer (EIN2) (original description: len=939 frame:3 start:3 end:941 1433437153|RCV41336.1 hypothetical protein SETIT_9G127300v2 [Setaria italica]) &	1.9616
11.5.2.8	Phytohormone action.ethylene.perception and signal transduction.signal transducer (EIN3/EIL)	cluster-14691.10463	ethylene signal transducer (EIN3/EIL) (original description: len=1896 frame:-2 start:2445 end:550 1433426804|RCV31773.1 hypothetical protein SETIT_6G205200v2 [Setaria italica]) &	1.756
11.5.2.9	Phytohormone action.ethylene.perception and signal transduction.EIN3-substrate-adaptor of SCF ubiquitin protein ligase complex (EBF)	cluster-14691.44992	EIN3-substrate-adaptor of SCF ubiquitin protein ligase complex (EBF) (original description: len=1545 frame:1 start:1 end:1545 1492185846|RLM55646.1 EIN3-binding F-box protein 1-like [Panicum miliaceum]) &	1.131
11.6.1.5	Phytohormone action.gibberellin.biosynthesis.gibberellin 20-oxidase	cluster-14691.11833	gibberellin 20-oxidase (original description: len=1137 frame:1 start:136 end:1272 1492250235|RLN17011.1 gibberellin 20 oxidase 1-D-like [Panicum miliaceum]) &	2.9104
11.6.2.3	Phytohormone action.gibberellin.perception and signal transduction.substrate adaptor of SCF ubiquitin ligase (SLY)	cluster-14691.29389	substrate adaptor of gibberellin signalling SCF ubiquitin ligase (SLY) (original description: len=714 frame:3 start:324 end:1037 1162471917|XP_008678730.2 F-box protein GID2 [Zea mays]) &	1.1021
11.6.3.1	Phytohormone action.gibberellin.modification and degradation.gibberellin modification enzyme (ELA)	cluster-14691.77995	gibberellin modification enzyme (ELA) (original description: len=1239 frame:3 start:3 end:1241 1492269581|RLN34875.1 hypothetical protein C2845_PM03G16460 [Panicum miliaceum]) &	2.8169
11.7.1.2	Phytohormone action.jasmonic acid.biosynthesis.13-lipoxygenase (LOX)	cluster-14691.65388	13-lipoxygenase (LOX) (original description: len=2859 frame:-2 start:3137 end:279 326514426|BAJ96200.1 predicted protein [Hordeum vulgare subsp. vulgare]) &	-2.6763
11.7.1.4	Phytohormone action.jasmonic acid.biosynthesis.allene oxidase cyclase (AOC)	cluster-14691.51153	allene oxidase cyclase (AOC) (original description: len=816 frame:2 start:77 end:892 1433440052|RCV44235.1 hypothetical protein SETIT_9G357200v2 [Setaria italica]) &	-1.2624
11.7.1.9	Phytohormone action.jasmonic acid.biosynthesis.acyl-CoA thioesterase (ACH)	cluster-14691.64123	acyl-CoA thioesterase (ACH) (original description: len=450 frame:2 start:683 end:1132 1142650734|AQK45720.1 Acyl-CoA thioesterase family protein [Zea mays]) &	-1.2535
11.7.1.9	Phytohormone action.jasmonic acid.biosynthesis.acyl-CoA thioesterase (ACH)	cluster-14691.60961	acyl-CoA thioesterase (ACH) (original description: len=783 frame:3 start:510 end:1292 1435173761|XP_025823478.1 acyl-coenzyme A thioesterase 8 isoform X2 [Panicum hallii]) &	-1.2882
11.7.2.1.2	Phytohormone action.jasmonic acid.perception and signal transduction.receptor complex.component JAZ	cluster-37109.0	component JAZ of jasmonic acid receptor complex (original description: len=603 frame:1 start:61 end:663 1433438716|RCV42899.1 hypothetical protein SETIT_9G252500v2 [Setaria italica]) &	7.2083
11.8.2.2	Phytohormone action.salicylic acid.perception and signal transduction.receptor protein (NPR1)	cluster-14691.19269	salicylic acid receptor protein (NPR1) (original description: len=1593 frame:1 start:1 end:1593 241926986|EES00131.1 hypothetical protein SORBI_3003G032000 [Sorghum bicolor]) &	1.834
11.9.2.3	Phytohormone action.strigolactone.perception and signal transduction.signal modulator (SMXL)	cluster-14691.77771	strigolactone signal modulator (SMXL) (original description: len=699 frame:-3 start:699 end:1 242073028|XP_002446450.1 protein SMAX1-LIKE 3 [Sorghum bicolor]) &	4.1699
11.10.1.1.1	Phytohormone action.signalling peptides.NCRP (non-cysteine-rich-peptide) category.PIP/PIPL-peptide activity.PIP/PIPL-precursor polypeptide	cluster-18430.0	PIP/PIPL precursor polypeptide (original description: len=357 frame:1 start:37 end:393 1070949962|OEL25515.1 hypothetical protein BAE44_0013465 [Dichanthelium oligosanthes]) &	6.0251
11.10.1.2.1	Phytohormone action.signalling peptides.NCRP (non-cysteine-rich-peptide) category.phytosulfokine activity.pythosulfokine precursor polypeptide (PSK)	cluster-14691.75189	pythosulfokine precursor polypeptide (PSK) (original description: len=354 frame:-1 start:731 end:378 1070971020|OEL31805.1 hypothetical protein BAE44_0007188 [Dichanthelium oligosanthes]) &	3.8334
11.10.1.2.2	Phytohormone action.signalling peptides.NCRP (non-cysteine-rich-peptide) category.phytosulfokine activity.pythosulfokine peptide receptor (PSKR)	cluster-14691.70969	pythosulfokine peptide receptor (PSKR) (original description: len=3135 frame:1 start:208 end:3342 514723710|XP_004955312.1 phytosulfokine receptor 2 [Setaria italica]) &	2.0616
11.10.1.2.2	Phytohormone action.signalling peptides.NCRP (non-cysteine-rich-peptide) category.phytosulfokine activity.pythosulfokine peptide receptor (PSKR)	cluster-14691.50727	pythosulfokine peptide receptor (PSKR) (original description: len=3216 frame:3 start:1164 end:4379 514715153|XP_004953174.1 phytosulfokine receptor 1 [Setaria italica]) &	1.2574
11.10.1.3.1	Phytohormone action.signalling peptides.NCRP (non-cysteine-rich-peptide) category.CEP-peptide activity.CEP-precursor polypeptide	cluster-14691.1727	CEP precursor polypeptide (original description: len=315 frame:-3 start:454 end:140 1433440293|RCV44476.1 hypothetical protein SETIT_9G376600v2 [Setaria italica]) &	8.343
11.10.1.3.1	Phytohormone action.signalling peptides.NCRP (non-cysteine-rich-peptide) category.CEP-peptide activity.CEP-precursor polypeptide	cluster-14691.1486	CEP precursor polypeptide (original description: len=321 frame:2 start:71 end:391 1238326674|PAN49307.1 hypothetical protein PAHAL_9G439900 [Panicum hallii]) &	9.0142
11.10.1.3.1	Phytohormone action.signalling peptides.NCRP (non-cysteine-rich-peptide) category.CEP-peptide activity.CEP-precursor polypeptide	cluster-14691.1485	CEP precursor polypeptide (original description: len=318 frame:1 start:76 end:393 1433440291|RCV44474.1 hypothetical protein SETIT_9G376400v2 [Setaria italica]) &	7.4807
11.10.1.3.1	Phytohormone action.signalling peptides.NCRP (non-cysteine-rich-peptide) category.CEP-peptide activity.CEP-precursor polypeptide	cluster-14691.1826	CEP precursor polypeptide (original description: len=312 frame:-1 start:551 end:240 1433440293|RCV44476.1 hypothetical protein SETIT_9G376600v2 [Setaria italica]) &	8.6158
11.10.1.3.1	Phytohormone action.signalling peptides.NCRP (non-cysteine-rich-peptide) category.CEP-peptide activity.CEP-precursor polypeptide	cluster-14691.82632	CEP precursor polypeptide (original description: len=360 frame:1 start:40 end:399 241919027|EER92171.1 hypothetical protein SORBI_3001G348500 [Sorghum bicolor]) &	9.4341
11.10.1.6.1	Phytohormone action.signalling peptides.NCRP (non-cysteine-rich-peptide) category.DVL/ROT-peptide activity.DVL/RTFL-precursor polypeptide	cluster-15002.0	DVL/RTFL precursor polypeptide (original description: len=144 frame:3 start:45 end:188 1174563399|OQU89240.1 hypothetical protein SORBI_3002G163301 [Sorghum bicolor]) &	6.1596
11.10.1.6.1	Phytohormone action.signalling peptides.NCRP (non-cysteine-rich-peptide) category.DVL/ROT-peptide activity.DVL/RTFL-precursor polypeptide	cluster-14691.10408	DVL/RTFL precursor polypeptide (original description: len=423 frame:-1 start:978 end:556 669031872|CDM87079.1 unnamed protein product [Triticum aestivum]) &	7.0488
11.10.1.6.1	Phytohormone action.signalling peptides.NCRP (non-cysteine-rich-peptide) category.DVL/ROT-peptide activity.DVL/RTFL-precursor polypeptide	cluster-14691.12312	DVL/RTFL precursor polypeptide (original description: len=198 frame:3 start:3 end:200 1070997353|OEL38180.1 hypothetical protein BAE44_0000804 [Dichanthelium oligosanthes]) &	6.1578
11.10.1.10.1	Phytohormone action.signalling peptides.NCRP (non-cysteine-rich-peptide) category.CLE-peptide activity.CLE-precursor polypeptide	cluster-18065.0	CLE precursor polypeptide (original description: len=429 frame:-1 start:847 end:419 1433441257|RCV45440.1 hypothetical protein SETIT_9G454100v2 [Setaria italica]) &	5.962
11.10.1.10.1	Phytohormone action.signalling peptides.NCRP (non-cysteine-rich-peptide) category.CLE-peptide activity.CLE-precursor polypeptide	cluster-16580.0	CLE precursor polypeptide (original description: len=342 frame:-1 start:583 end:242 1433419031|RCV24480.1 hypothetical protein SETIT_5G088100v2 [Setaria italica]) &	6.2232
11.10.1.10.1	Phytohormone action.signalling peptides.NCRP (non-cysteine-rich-peptide) category.CLE-peptide activity.CLE-precursor polypeptide	cluster-15957.0	CLE precursor polypeptide (original description: len=303 frame:-3 start:1120 end:818 1070974912|OEL33010.1 hypothetical protein BAE44_0005972 [Dichanthelium oligosanthes]) &	6.0686
11.10.1.10.1	Phytohormone action.signalling peptides.NCRP (non-cysteine-rich-peptide) category.CLE-peptide activity.CLE-precursor polypeptide	cluster-14691.3219	CLE precursor polypeptide (original description: len=309 frame:3 start:78 end:386 1070934450|OEL21262.1 hypothetical protein BAE44_0017719 [Dichanthelium oligosanthes]) &	6.5871
11.10.1.10.1	Phytohormone action.signalling peptides.NCRP (non-cysteine-rich-peptide) category.CLE-peptide activity.CLE-precursor polypeptide	cluster-16063.0	CLE precursor polypeptide (original description: len=267 frame:2 start:17 end:283 992159265|KXG22533.1 hypothetical protein SORBI_3009G231000 [Sorghum bicolor]) &	6.1112
11.10.1.12.1	Phytohormone action.signalling peptides.NCRP (non-cysteine-rich-peptide) category.PNP-peptide activity.PNP precursor polypeptide	cluster-14691.8155	PNP precursor polypeptide (original description: len=405 frame:1 start:55 end:459 242096846|XP_002438913.1 EG45-like domain containing protein [Sorghum bicolor]) &	7.2163
11.10.2.3.1	Phytohormone action.signalling peptides.CRP (cysteine-rich-peptide) category.EPF/EPFL-peptide activity.EPF/EPFL-precursor polypeptide	cluster-14691.13389	EPF/EPFL precursor polypeptide (original description: len=402 frame:1 start:1 end:402 992163134|EES14208.2 hypothetical protein SORBI_3007G197500 [Sorghum bicolor]) &	6.7622
11.10.2.3.3	Phytohormone action.signalling peptides.CRP (cysteine-rich-peptide) category.EPF/EPFL-peptide activity.EPF-peptide receptor (TMM)	cluster-27720.0	EPF-peptide receptor (TMM) (original description: len=1197 frame:-2 start:1198 end:2 835978498|XP_012701675.1 protein TOO MANY MOUTHS [Setaria italica]) &	5.2643
11.10.2.4.1	Phytohormone action.signalling peptides.CRP (cysteine-rich-peptide) category.RALF/RALFL-peptide activity.RALF/RALFL-precursor polypeptide	cluster-14691.807	RALF/RALFL precursor polypeptide (original description: len=510 frame:-2 start:688 end:179 195628764|ACG36212.1 rapid ALkalinization Factor family protein [Zea mays]) &	7.0076
11.10.2.4.2	Phytohormone action.signalling peptides.CRP (cysteine-rich-peptide) category.RALF/RALFL-peptide activity.RALF-peptide receptor (CrRLK1L)	cluster-14691.36401	RALF-peptide receptor (CrRLK1L) (original description: len=2775 frame:-1 start:3085 end:311 1435142709|XP_025807596.1 receptor-like protein kinase HERK 1 [Panicum hallii]) &	1.542

## Sheet: Table S1C
Supplementary file 8; Table S1: list of significant DEGs of the Cd_R vs Cd_L* comparison mapped to the MapMan 3.5.1R2 pathways. c) Protein biosynthesis
BinCode	BinName	id	description	Cd_R vs Cd_L.txt
17.1.1.2.1.4	Protein biosynthesis.ribosome biogenesis.rRNA biosynthesis.post-transcriptional rRNA modification.methylation.rRNA guanosine methyltransferase (RID2/Bud23/WBSCR22)	cluster-14691.65024	rRNA guanosine methyltransferase (RID2/Bud23/WBSCR22) (original description: len=840 frame:-2 start:1796 end:957 1492209154|RLM78137.1 methyltransferase WBSCR22 [Panicum miliaceum]) &	1.2281
17.1.1.2.2.1.3	Protein biosynthesis.ribosome biogenesis.rRNA biosynthesis.post-transcriptional rRNA modification.pseudouridylation.H/ACA small nucleolar ribonucleoprotein (snoRNP) rRNA pseudouridylation complex.core component Nop10	cluster-14691.65943	core component Nop10 of H/ACA small nucleolar ribonucleoprotein (snoRNP) RNA pseudouridylation complex (original description: len=159 frame:-1 start:384 end:226 218191183|EEC73610.1 hypothetical protein OsI_08093 [Oryza sativa Indica Group]) &	2.1474
17.1.1.6	Protein biosynthesis.ribosome biogenesis.rRNA biosynthesis.RNA helicase (ROK1)	cluster-14691.59290	rRNA biogenesis RNA helicase (ROK1) (original description: len=1683 frame:1 start:1 end:1683 1433408645|RCV14291.1 hypothetical protein SETIT_2G413900v2 [Setaria italica]) &	1.2038
17.1.1.8.1	Protein biosynthesis.ribosome biogenesis.rRNA biosynthesis.ITS1 rRNA removal.assembly factor (BRX1)	cluster-14691.36626	assembly factor involved in ITS1 rRNA removal (BRX1) (original description: len=1083 frame:-1 start:1302 end:220 1142689324|AQK53250.1 Ribosomal RNA processing Brix domain protein [Zea mays]) &	1.2324
17.1.1.8.2	Protein biosynthesis.ribosome biogenesis.rRNA biosynthesis.ITS1 rRNA removal.pre-rRNA cleavage factor (SLX9)	cluster-14691.18389	pre-rRNA cleavage factor involved in ITS1 rRNA removal (SLX9) (original description: len=381 frame:-2 start:558 end:178 195615330|ACG29495.1 hypothetical protein [Zea mays]) &	1.0783
17.1.1.8.2	Protein biosynthesis.ribosome biogenesis.rRNA biosynthesis.ITS1 rRNA removal.pre-rRNA cleavage factor (SLX9)	cluster-14691.18389	pre-rRNA cleavage factor involved in ITS1 rRNA removal (SLX9) (original description: len=462 frame:-3 start:827 end:366 195615330|ACG29495.1 hypothetical protein [Zea mays]) &	1.0783
17.1.2.1.2	Protein biosynthesis.ribosome biogenesis.large ribosomal subunit (LSU).LSU proteome.component RPL4	cluster-14691.5652	component RPL4 of LSU proteome component (original description: len=747 frame:3 start:3 end:749 6441068|BAA78600.1 60S ribosomal protein L4 [Chlamydomonas sp. HS-5]) &	6.5541
17.1.2.1.3	Protein biosynthesis.ribosome biogenesis.large ribosomal subunit (LSU).LSU proteome.component RPL5	cluster-14691.3860	component RPL5 of LSU proteome component (original description: len=957 frame:-3 start:1135 end:179 3153904|AAC17448.1 RPL5A-related protein [Helianthus annuus]) &	6.9106
17.1.2.1.4	Protein biosynthesis.ribosome biogenesis.large ribosomal subunit (LSU).LSU proteome.component RPL6	cluster-9549.0	component RPL6 of LSU proteome component (original description: len=660 frame:3 start:3 end:662 1344045661|XP_023902884.1 60S ribosomal protein L6-A-like [Quercus suber]) &	6.2407
17.1.2.1.6	Protein biosynthesis.ribosome biogenesis.large ribosomal subunit (LSU).LSU proteome.component RPL7a	cluster-14208.0	component RPL7a of LSU proteome component (original description: len=771 frame:-1 start:773 end:3 388503208|AFK39670.1 unknown [Lotus japonicus]) &	6.653
17.1.2.1.8	Protein biosynthesis.ribosome biogenesis.large ribosomal subunit (LSU).LSU proteome.component RPL9	cluster-14691.3451	component RPL9 of LSU proteome component (original description: len=510 frame:-3 start:510 end:1 148909861|ABR18017.1 unknown [Picea sitchensis]) &	6.9962
17.1.2.1.8	Protein biosynthesis.ribosome biogenesis.large ribosomal subunit (LSU).LSU proteome.component RPL9	cluster-14168.0	component RPL9 of LSU proteome component (original description: len=618 frame:2 start:2 end:619 1175828728|XP_020579683.1 60S ribosomal protein L9-like [Phalaenopsis equestris]) &	6.7799
17.1.2.1.9	Protein biosynthesis.ribosome biogenesis.large ribosomal subunit (LSU).LSU proteome.component RPL10	cluster-13667.0	component RPL10 of LSU proteome component (original description: len=657 frame:2 start:8 end:664 449016842|BAM80244.1 60S ribosomal protein L10 [Cyanidioschyzon merolae strain 10D]) &	6.6488
17.1.2.1.10	Protein biosynthesis.ribosome biogenesis.large ribosomal subunit (LSU).LSU proteome.component RPL10a	cluster-14691.9953	component RPL10a of LSU proteome component (original description: len=681 frame:-3 start:748 end:68 1344045999|XP_023903066.1 60S ribosomal protein L10a [Quercus suber]) &	7.8562
17.1.2.1.11	Protein biosynthesis.ribosome biogenesis.large ribosomal subunit (LSU).LSU proteome.component RPL11	cluster-14691.47623	component RPL11 of LSU proteome component (original description: len=357 frame:-3 start:563 end:207 1205944766|XP_002454974.2 60S ribosomal protein L11 [Sorghum bicolor]) &	1.2205
17.1.2.1.11	Protein biosynthesis.ribosome biogenesis.large ribosomal subunit (LSU).LSU proteome.component RPL11	cluster-14691.54725	component RPL11 of LSU proteome component (original description: len=219 frame:2 start:2 end:220 1492245765|RLN13148.1 hypothetical protein C2845_PM09G15660 [Panicum miliaceum]) &	1.7569
17.1.2.1.11	Protein biosynthesis.ribosome biogenesis.large ribosomal subunit (LSU).LSU proteome.component RPL11	cluster-14691.7596	component RPL11 of LSU proteome component (original description: len=657 frame:2 start:2 end:658 195649157|ACG44046.1 60S ribosomal protein L11 [Zea mays]) &	6.7126
17.1.2.1.12	Protein biosynthesis.ribosome biogenesis.large ribosomal subunit (LSU).LSU proteome.component RPL12	cluster-14691.9975	component RPL12 of LSU proteome component (original description: len=471 frame:1 start:1 end:471 901794366|KMZ57592.1 60S ribosomal protein L12 [Zostera marina]) &	5.6488
17.1.2.1.14	Protein biosynthesis.ribosome biogenesis.large ribosomal subunit (LSU).LSU proteome.component RPL13a	cluster-14691.7584	component RPL13a of LSU proteome component (original description: len=666 frame:-1 start:834 end:169 195609234|ACG26447.1 60S ribosomal protein L13a-2 [Zea mays]) &	6.193
17.1.2.1.15	Protein biosynthesis.ribosome biogenesis.large ribosomal subunit (LSU).LSU proteome.component RPL14	cluster-13990.0	component RPL14 of LSU proteome component (original description: len=501 frame:-1 start:692 end:192 1373968369|XP_024361730.1 60S ribosomal protein L14-1-like [Physcomitrella patens]) &	5.5908
17.1.2.1.15	Protein biosynthesis.ribosome biogenesis.large ribosomal subunit (LSU).LSU proteome.component RPL14	cluster-19264.0	component RPL14 of LSU proteome component (original description: len=402 frame:-3 start:710 end:309 326501074|BAJ98768.1 predicted protein, partial [Hordeum vulgare subsp. vulgare]) &	6.2905
17.1.2.1.16	Protein biosynthesis.ribosome biogenesis.large ribosomal subunit (LSU).LSU proteome.component RPL15	cluster-13522.0	component RPL15 of LSU proteome component (original description: len=672 frame:-1 start:677 end:6 1344030614|XP_023898420.1 60S ribosomal protein L15 [Quercus suber]) &	6.9686
17.1.2.1.16	Protein biosynthesis.ribosome biogenesis.large ribosomal subunit (LSU).LSU proteome.component RPL15	cluster-14691.81251	component RPL15 of LSU proteome component (original description: len=639 frame:-1 start:812 end:174 1344030614|XP_023898420.1 60S ribosomal protein L15 [Quercus suber]) &	5.1356
17.1.2.1.17	Protein biosynthesis.ribosome biogenesis.large ribosomal subunit (LSU).LSU proteome.component RPL17	cluster-13546.0	component RPL17 of LSU proteome component (original description: len=534 frame:1 start:61 end:594 545706203|XP_005705419.1 60S ribosomal protein L17e [Galdieria sulphuraria]) &	6.421
17.1.2.1.17	Protein biosynthesis.ribosome biogenesis.large ribosomal subunit (LSU).LSU proteome.component RPL17	cluster-14691.7377	component RPL17 of LSU proteome component (original description: len=615 frame:2 start:2 end:616 317134987|ADV03056.1 ribosomal protein L17 [Amphidinium carterae]) &	6.6558
17.1.2.1.18	Protein biosynthesis.ribosome biogenesis.large ribosomal subunit (LSU).LSU proteome.component RPL18	cluster-7226.0	component RPL18 of LSU proteome component (original description: len=591 frame:2 start:2 end:592 326523979|BAJ97000.1 predicted protein [Hordeum vulgare subsp. vulgare]) &	6.9756
17.1.2.1.19	Protein biosynthesis.ribosome biogenesis.large ribosomal subunit (LSU).LSU proteome.component RPL18a	cluster-14691.7433	component RPL18a of LSU proteome component (original description: len=540 frame:-2 start:655 end:116 1343991292|XP_023877650.1 60S ribosomal protein L20-A-like [Quercus suber]) &	6.4439
17.1.2.1.20	Protein biosynthesis.ribosome biogenesis.large ribosomal subunit (LSU).LSU proteome.component RPL19	cluster-14691.5185	component RPL19 of LSU proteome component (original description: len=651 frame:-2 start:703 end:53 1249608340|GAX97017.1 60S ribosomal protein L19-1 [Pythium insidiosum]) &	6.3364
17.1.2.1.20	Protein biosynthesis.ribosome biogenesis.large ribosomal subunit (LSU).LSU proteome.component RPL19	cluster-14691.3715	component RPL19 of LSU proteome component (original description: len=594 frame:1 start:1 end:594 1344084183|XP_023926143.1 LOW QUALITY PROTEIN: eIF-2-alpha kinase activator gcn1-like [Quercus suber]) &	6.3385
17.1.2.1.20	Protein biosynthesis.ribosome biogenesis.large ribosomal subunit (LSU).LSU proteome.component RPL19	cluster-14691.7410	component RPL19 of LSU proteome component (original description: len=624 frame:-2 start:970 end:347 1344084183|XP_023926143.1 LOW QUALITY PROTEIN: eIF-2-alpha kinase activator gcn1-like [Quercus suber]) &	6.5131
17.1.2.1.21	Protein biosynthesis.ribosome biogenesis.large ribosomal subunit (LSU).LSU proteome.component RPL21	cluster-11835.0	component RPL21 of LSU proteome component (original description: len=504 frame:-3 start:567 end:64 1503453281|RMZ53200.1 hypothetical protein APUTEX25_005189 [Auxenochlorella protothecoides]) &	6.0212
17.1.2.1.22	Protein biosynthesis.ribosome biogenesis.large ribosomal subunit (LSU).LSU proteome.component RPL22	cluster-14691.32186	component RPL22 of LSU proteome component (original description: len=378 frame:2 start:2 end:379 241919148|EER92292.1 hypothetical protein SORBI_3001G376600 [Sorghum bicolor]) &	1.2206
17.1.2.1.22	Protein biosynthesis.ribosome biogenesis.large ribosomal subunit (LSU).LSU proteome.component RPL22	cluster-14691.32186	component RPL22 of LSU proteome component (original description: len=168 frame:1 start:991 end:1158 241919148|EER92292.1 hypothetical protein SORBI_3001G376600 [Sorghum bicolor]) &	1.2206
17.1.2.1.23	Protein biosynthesis.ribosome biogenesis.large ribosomal subunit (LSU).LSU proteome.component RPL23	cluster-17139.0	component RPL23 of LSU proteome component (original description: len=408 frame:3 start:3 end:410 66270163|AAY43411.1 ribosomal protein L23 [Phytophthora infestans]) &	1.2163
17.1.2.1.23	Protein biosynthesis.ribosome biogenesis.large ribosomal subunit (LSU).LSU proteome.component RPL23	cluster-14691.80572	component RPL23 of LSU proteome component (original description: len=411 frame:-1 start:492 end:82 1492301907|RLN60664.1 hypothetical protein BBP00_00005850 [Phytophthora kernoviae]) &	2.1153
17.1.2.1.23	Protein biosynthesis.ribosome biogenesis.large ribosomal subunit (LSU).LSU proteome.component RPL23	cluster-14691.5129	component RPL23 of LSU proteome component (original description: len=432 frame:-3 start:571 end:140 1344015959|XP_023890697.1 60S ribosomal protein L23-A-like [Quercus suber]) &	3.2438
17.1.2.1.24	Protein biosynthesis.ribosome biogenesis.large ribosomal subunit (LSU).LSU proteome.component RPL23a	cluster-14691.33213	component RPL23a of LSU proteome component (original description: len=528 frame:-3 start:773 end:246 1492211455|RLM80438.1 60S ribosomal protein L23a-like [Panicum miliaceum]) &	1.2078
17.1.2.1.25	Protein biosynthesis.ribosome biogenesis.large ribosomal subunit (LSU).LSU proteome.component RPL24	cluster-14691.38313	component RPL24 of LSU proteome component (original description: len=438 frame:-1 start:739 end:302 1492249430|RLN16206.1 hypothetical protein C2845_PM02G42210 [Panicum miliaceum]) &	1.0256
17.1.2.1.27	Protein biosynthesis.ribosome biogenesis.large ribosomal subunit (LSU).LSU proteome.component RPL27	cluster-14691.6244	component RPL27 of LSU proteome component (original description: len=471 frame:1 start:1 end:471 1343998284|XP_023881309.1 60S ribosomal protein L27-A-like [Quercus suber]) &	6.3235
17.1.2.1.27	Protein biosynthesis.ribosome biogenesis.large ribosomal subunit (LSU).LSU proteome.component RPL27	cluster-18369.0	component RPL27 of LSU proteome component (original description: len=462 frame:-1 start:644 end:183 1129188831|OLP94437.1 60S ribosomal protein L27-A [Symbiodinium microadriaticum]) &	5.7705
17.1.2.1.28	Protein biosynthesis.ribosome biogenesis.large ribosomal subunit (LSU).LSU proteome.component RPL27a	cluster-15788.1	component RPL27a of LSU proteome component (original description: len=471 frame:-1 start:542 end:72 1492289506|RLN51020.1 hypothetical protein BBJ29_002921 [Phytophthora kernoviae]) &	5.2076
17.1.2.1.31	Protein biosynthesis.ribosome biogenesis.large ribosomal subunit (LSU).LSU proteome.component RPL30	cluster-14691.58748	component RPL30 of LSU proteome component (original description: len=228 frame:-1 start:784 end:557 1433411520|RCV17160.1 hypothetical protein SETIT_3G197300v2 [Setaria italica]) &	1.0155
17.1.2.1.32	Protein biosynthesis.ribosome biogenesis.large ribosomal subunit (LSU).LSU proteome.component RPL31	cluster-16996.0	component RPL31 of LSU proteome component (original description: len=405 frame:3 start:24 end:428 1475167322|RHY41504.1 hypothetical protein DYB30_002772, partial [Aphanomyces astaci]) &	5.7101
17.1.2.1.33	Protein biosynthesis.ribosome biogenesis.large ribosomal subunit (LSU).LSU proteome.component RPL32	cluster-15745.0	component RPL32 of LSU proteome component (original description: len=441 frame:3 start:3 end:443 326526779|BAK00778.1 predicted protein [Hordeum vulgare subsp. vulgare]) &	6.4116
17.1.2.1.33	Protein biosynthesis.ribosome biogenesis.large ribosomal subunit (LSU).LSU proteome.component RPL32	cluster-14691.56428	component RPL32 of LSU proteome component (original description: len=204 frame:3 start:3 end:206 194695424|ACF81796.1 unknown [Zea mays]) &	1.8754
17.1.2.1.34	Protein biosynthesis.ribosome biogenesis.large ribosomal subunit (LSU).LSU proteome.component RPL34	cluster-14691.58821	component RPL34 of LSU proteome component (original description: len=342 frame:-2 start:725 end:384 1492192837|RLM62287.1 60S ribosomal protein L34 [Panicum miliaceum]) &	1.3615
17.1.2.1.40	Protein biosynthesis.ribosome biogenesis.large ribosomal subunit (LSU).LSU proteome.component RPL37a	cluster-14445.0	component RPL37a of LSU proteome component (original description: len=330 frame:1 start:19 end:348 1249599662|GAY05694.1 60S ribosomal protein L37a putative [Pythium insidiosum]) &	5.4419
17.1.2.1.40	Protein biosynthesis.ribosome biogenesis.large ribosomal subunit (LSU).LSU proteome.component RPL37a	cluster-14691.44787	component RPL37a of LSU proteome component (original description: len=249 frame:3 start:612 end:860 1142658833|ONM18155.1 60S ribosomal protein L37a-2 [Zea mays]) &	1.0865
17.1.2.1.41	Protein biosynthesis.ribosome biogenesis.large ribosomal subunit (LSU).LSU proteome.component RPL38	cluster-14691.18941	component RPL38 of LSU proteome component (original description: len=249 frame:2 start:8 end:256 1238296102|PAN18735.1 hypothetical protein PAHAL_3G221600 [Panicum hallii]) &	1.4817
17.1.2.1.41	Protein biosynthesis.ribosome biogenesis.large ribosomal subunit (LSU).LSU proteome.component RPL38	cluster-14691.79794	component RPL38 of LSU proteome component (original description: len=393 frame:-3 start:588 end:196 sp|Q22SV3|RL38_TETTS 60S ribosomal protein L38 OS=Tetrahymena thermophila (strain SB210) OX=312017 GN=RPL38 PE=1 SV=2) &	5.8328
17.1.2.1.41	Protein biosynthesis.ribosome biogenesis.large ribosomal subunit (LSU).LSU proteome.component RPL38	cluster-14691.63670	component RPL38 of LSU proteome component (original description: len=192 frame:1 start:1 end:192 242079769|XP_002444653.1 60S ribosomal protein L38 [Sorghum bicolor]) &	1.5847
17.1.2.1.43	Protein biosynthesis.ribosome biogenesis.large ribosomal subunit (LSU).LSU proteome.component RPL40	cluster-14691.44873	component RPL40 of LSU proteome component (original description: len=402 frame:-3 start:588 end:187 944087358|KQK22710.1 hypothetical protein BRADI_1g68940v3 [Brachypodium distachyon]) &	1.5204
17.1.2.1.43	Protein biosynthesis.ribosome biogenesis.large ribosomal subunit (LSU).LSU proteome.component RPL40	cluster-14691.49747	component RPL40 of LSU proteome component (original description: len=621 frame:-3 start:622 end:2 694431292|XP_009343084.1 PREDICTED: polyubiquitin isoform X1 [Pyrus x bretschneideri]) &	2.5609
17.1.2.1.43	Protein biosynthesis.ribosome biogenesis.large ribosomal subunit (LSU).LSU proteome.component RPL40	cluster-14691.77581	component RPL40 of LSU proteome component (original description: len=291 frame:3 start:3 end:293 262097560|EEY55612.1 ubiquitin-ribosomal fusion protein, putative [Phytophthora infestans T30-4]) &	5.5755
17.1.2.1.45	Protein biosynthesis.ribosome biogenesis.large ribosomal subunit (LSU).LSU proteome.component RPP0	cluster-13372.0	component RPP0 of LSU proteome component (original description: len=1029 frame:-1 start:1186 end:158 1333178307|XP_023520060.1 60S acidic ribosomal protein P0-like [Cucurbita pepo subsp. pepo]) &	6.7077
17.1.2.1.46	Protein biosynthesis.ribosome biogenesis.large ribosomal subunit (LSU).LSU proteome.component RPP1	cluster-13265.0	component RPP1 of LSU proteome component (original description: len=378 frame:-2 start:406 end:29 116784568|ABK23394.1 unknown [Picea sitchensis]) &	5.1688
17.1.2.1.46	Protein biosynthesis.ribosome biogenesis.large ribosomal subunit (LSU).LSU proteome.component RPP1	cluster-3974.1	component RPP1 of LSU proteome component (original description: len=387 frame:-1 start:711 end:325 1344058442|XP_023912700.1 60S acidic ribosomal protein P1-like [Quercus suber]) &	6.4488
17.1.2.2.1.1	Protein biosynthesis.ribosome biogenesis.large ribosomal subunit (LSU).LSU processome.pre-60S ribosomal subunit nuclear assembly.assembly factor (SSF1)	cluster-14691.19911	pre-60S ribosomal subunit assembly factor (SSF1) (original description: len=1077 frame:2 start:446 end:1522 1492196148|RLM65438.1 peter Pan-like protein [Panicum miliaceum]) &	1.3791
17.1.2.2.2.6	Protein biosynthesis.ribosome biogenesis.large ribosomal subunit (LSU).LSU processome.pre-60S ribosomal subunit nuclear export.export factor (MRT4)	cluster-14691.57600	pre-60S subunit nuclear export factor (MRT4) (original description: len=447 frame:2 start:1091 end:1537 1433432732|RCV36915.1 hypothetical protein SETIT_8G020000v2 [Setaria italica]) &	1.4506
17.1.2.2.2.6	Protein biosynthesis.ribosome biogenesis.large ribosomal subunit (LSU).LSU processome.pre-60S ribosomal subunit nuclear export.export factor (MRT4)	cluster-14691.57600	pre-60S subunit nuclear export factor (MRT4) (original description: len=345 frame:1 start:1792 end:2136 1433432732|RCV36915.1 hypothetical protein SETIT_8G020000v2 [Setaria italica]) &	1.4506
17.1.2.2.3.3	Protein biosynthesis.ribosome biogenesis.large ribosomal subunit (LSU).LSU processome.60S ribosomal subunit cytoplasmic maturation.maturation factor (NSA2)	cluster-14691.48385	LSU processome maturation factor (NSA2) (original description: len=717 frame:1 start:25 end:741 1070972258|OEL32186.1 Ribosome biogenesis protein NSA2-like protein, partial [Dichanthelium oligosanthes]) &	1.3071
17.1.3.1.3	Protein biosynthesis.ribosome biogenesis.small ribosomal subunit (SSU).SSU proteome.component RPS3	cluster-14691.4360	component RPS3 of SSU proteome (original description: len=807 frame:2 start:38 end:844 326533734|BAK05398.1 predicted protein [Hordeum vulgare subsp. vulgare]) &	3.5138
17.1.3.1.3	Protein biosynthesis.ribosome biogenesis.small ribosomal subunit (SSU).SSU proteome.component RPS3	cluster-14691.9734	component RPS3 of SSU proteome (original description: len=915 frame:-3 start:984 end:70 74272607|ABA01099.1 40S ribosomal protein S3 [Chlamydomonas incerta]) &	6.5786
17.1.3.1.4	Protein biosynthesis.ribosome biogenesis.small ribosomal subunit (SSU).SSU proteome.component RPS3a	cluster-14691.2456	component RPS3a of SSU proteome (original description: len=798 frame:-1 start:888 end:91 1523413172|RQL87549.1 hypothetical protein DY000_00013684 [Brassica cretica]) &	6.5814
17.1.3.1.4	Protein biosynthesis.ribosome biogenesis.small ribosomal subunit (SSU).SSU proteome.component RPS3a	cluster-13850.0	component RPS3a of SSU proteome (original description: len=786 frame:1 start:1 end:786 1395919232|PXF45262.1 40S ribosomal protein S3a [Gracilariopsis chorda]) &	5.5661
17.1.3.1.5	Protein biosynthesis.ribosome biogenesis.small ribosomal subunit (SSU).SSU proteome.component RPS4	cluster-14691.5446	component RPS4 of SSU proteome (original description: len=843 frame:-3 start:920 end:78 326512954|BAK03384.1 predicted protein [Hordeum vulgare subsp. vulgare]) &	6.1851
17.1.3.1.6	Protein biosynthesis.ribosome biogenesis.small ribosomal subunit (SSU).SSU proteome.component RPS5	cluster-14691.7719	component RPS5 of SSU proteome (original description: len=672 frame:1 start:1 end:672 1333459813|PNR33381.1 hypothetical protein PHYPA_025325 [Physcomitrella patens]) &	5.9698
17.1.3.1.7	Protein biosynthesis.ribosome biogenesis.small ribosomal subunit (SSU).SSU proteome.component RPS6	cluster-13684.0	component RPS6 of SSU proteome (original description: len=714 frame:-2 start:775 end:62 1249610008|GAX95349.1 40S ribosomal protein S6 [Pythium insidiosum]) &	6.3814
17.1.3.1.8	Protein biosynthesis.ribosome biogenesis.small ribosomal subunit (SSU).SSU proteome.component RPS7	cluster-7177.0	component RPS7 of SSU proteome (original description: len=708 frame:3 start:3 end:710 551645123|XP_005825351.1 small subunit ribosomal protein S7e_1, cytoplasmic [Guillardia theta CCMP2712]) &	6.3395
17.1.3.1.10	Protein biosynthesis.ribosome biogenesis.small ribosomal subunit (SSU).SSU proteome.component RPS9	cluster-14691.4606	component RPS9 of SSU proteome (original description: len=552 frame:-1 start:747 end:196 1219053137|XP_021746441.1 40S ribosomal protein S9-2-like [Chenopodium quinoa]) &	6.3723
17.1.3.1.10	Protein biosynthesis.ribosome biogenesis.small ribosomal subunit (SSU).SSU proteome.component RPS9	cluster-14691.3268	component RPS9 of SSU proteome (original description: len=582 frame:2 start:2 end:583 1344016378|XP_023890917.1 40S ribosomal protein S9 [Quercus suber]) &	6.8633
17.1.3.1.12	Protein biosynthesis.ribosome biogenesis.small ribosomal subunit (SSU).SSU proteome.component RPS11	cluster-14691.61680	component RPS11 of SSU proteome (original description: len=243 frame:-3 start:243 end:1 1238284381|PAN07014.1 hypothetical protein PAHAL_1G305100 [Panicum hallii]) &	1.0935
17.1.3.1.13	Protein biosynthesis.ribosome biogenesis.small ribosomal subunit (SSU).SSU proteome.component RPS12	cluster-14691.3012	component RPS12 of SSU proteome (original description: len=474 frame:-2 start:552 end:79 1557858357|RWR82923.1 40S ribosomal protein S12 [Cinnamomum micranthum f. kanehirae]) &	7.189
17.1.3.1.15	Protein biosynthesis.ribosome biogenesis.small ribosomal subunit (SSU).SSU proteome.component RPS14	cluster-14100.0	component RPS14 of SSU proteome (original description: len=534 frame:1 start:1 end:534 1293571296|PKA47529.1 40S ribosomal protein S14 [Apostasia shenzhenica]) &	6.3105
17.1.3.1.15	Protein biosynthesis.ribosome biogenesis.small ribosomal subunit (SSU).SSU proteome.component RPS14	cluster-14547.0	component RPS14 of SSU proteome (original description: len=462 frame:3 start:93 end:554 1032151730|OAO15266.1 ribosomal protein S14 [Blastocystis sp. ATCC 50177/Nand II]) &	6.2029
17.1.3.1.16	Protein biosynthesis.ribosome biogenesis.small ribosomal subunit (SSU).SSU proteome.component RPS15	cluster-14691.80460	component RPS15 of SSU proteome (original description: len=558 frame:1 start:1 end:558 1343966120|XP_023910857.1 40S ribosomal protein S15 [Quercus suber]) &	7.7773
17.1.3.1.17	Protein biosynthesis.ribosome biogenesis.small ribosomal subunit (SSU).SSU proteome.component RPS15a	cluster-14691.31233	component RPS15a of SSU proteome (original description: len=405 frame:-2 start:759 end:355 1492245217|RLN12600.1 40S ribosomal protein S15a-1-like [Panicum miliaceum]) &	1.323
17.1.3.1.17	Protein biosynthesis.ribosome biogenesis.small ribosomal subunit (SSU).SSU proteome.component RPS15a	cluster-10900.0	component RPS15a of SSU proteome (original description: len=435 frame:-2 start:508 end:74 1344000868|XP_023882695.1 40S ribosomal protein S22 [Quercus suber]) &	6.5096
17.1.3.1.18	Protein biosynthesis.ribosome biogenesis.small ribosomal subunit (SSU).SSU proteome.component RPS16	cluster-14691.8412	component RPS16 of SSU proteome (original description: len=444 frame:-3 start:721 end:278 1344068035|XP_023917728.1 40S ribosomal protein S16-A-like [Quercus suber]) &	6.316
17.1.3.1.19	Protein biosynthesis.ribosome biogenesis.small ribosomal subunit (SSU).SSU proteome.component RPS17	cluster-14691.3377	component RPS17 of SSU proteome (original description: len=474 frame:-1 start:700 end:227 1343973237|XP_023870718.1 40S ribosomal protein S17 [Quercus suber]) &	6.0526
17.1.3.1.20	Protein biosynthesis.ribosome biogenesis.small ribosomal subunit (SSU).SSU proteome.component RPS18	cluster-14691.4508	component RPS18 of SSU proteome (original description: len=480 frame:-3 start:682 end:203 1344068538|XP_023917991.1 40S ribosomal protein S18-like [Quercus suber]) &	5.4343
17.1.3.1.20	Protein biosynthesis.ribosome biogenesis.small ribosomal subunit (SSU).SSU proteome.component RPS18	cluster-14691.80415	component RPS18 of SSU proteome (original description: len=474 frame:-3 start:697 end:224 449443847|XP_004139687.1 PREDICTED: 40S ribosomal protein S18 [Cucumis sativus]) &	5.7707
17.1.3.1.20	Protein biosynthesis.ribosome biogenesis.small ribosomal subunit (SSU).SSU proteome.component RPS18	cluster-14691.81459	component RPS18 of SSU proteome (original description: len=438 frame:-3 start:438 end:1 1344068538|XP_023917991.1 40S ribosomal protein S18-like [Quercus suber]) &	6.1851
17.1.3.1.20	Protein biosynthesis.ribosome biogenesis.small ribosomal subunit (SSU).SSU proteome.component RPS18	cluster-13362.0	component RPS18 of SSU proteome (original description: len=483 frame:3 start:9 end:491 326522712|BAJ88402.1 predicted protein [Hordeum vulgare subsp. vulgare]) &	6.2278
17.1.3.1.22	Protein biosynthesis.ribosome biogenesis.small ribosomal subunit (SSU).SSU proteome.component RPS20	cluster-14196.0	component RPS20 of SSU proteome (original description: len=360 frame:-2 start:425 end:66 195649609|ACG44272.1 40S ribosomal protein S20 [Zea mays]) &	6.1182
17.1.3.1.22	Protein biosynthesis.ribosome biogenesis.small ribosomal subunit (SSU).SSU proteome.component RPS20	cluster-13632.0	component RPS20 of SSU proteome (original description: len=399 frame:-3 start:539 end:141 388495360|AFK35746.1 unknown [Lotus japonicus]) &	5.9959
17.1.3.1.24	Protein biosynthesis.ribosome biogenesis.small ribosomal subunit (SSU).SSU proteome.component RPS23	cluster-14691.8463	component RPS23 of SSU proteome (original description: len=462 frame:-3 start:735 end:274 1343996458|XP_023880351.1 40S ribosomal protein S23-like [Quercus suber]) &	6.593
17.1.3.1.24	Protein biosynthesis.ribosome biogenesis.small ribosomal subunit (SSU).SSU proteome.component RPS23	cluster-14691.5526	component RPS23 of SSU proteome (original description: len=462 frame:1 start:46 end:507 1344032352|XP_023899324.1 40S ribosomal protein S23 [Quercus suber]) &	4.473
17.1.3.1.25	Protein biosynthesis.ribosome biogenesis.small ribosomal subunit (SSU).SSU proteome.component RPS24	cluster-14691.7973	component RPS24 of SSU proteome (original description: len=471 frame:2 start:17 end:487 1344040177|XP_023907497.1 40S ribosomal protein S24-like [Quercus suber]) &	6.6437
17.1.3.1.25	Protein biosynthesis.ribosome biogenesis.small ribosomal subunit (SSU).SSU proteome.component RPS24	cluster-14691.8531	component RPS24 of SSU proteome (original description: len=465 frame:3 start:3 end:467 1344040177|XP_023907497.1 40S ribosomal protein S24-like [Quercus suber]) &	5.9553
17.1.3.1.26	Protein biosynthesis.ribosome biogenesis.small ribosomal subunit (SSU).SSU proteome.component RPS25	cluster-14691.78153	component RPS25 of SSU proteome (original description: len=330 frame:2 start:2 end:331 326512730|BAK03272.1 predicted protein [Hordeum vulgare subsp. vulgare]) &	6.9098
17.1.3.1.26	Protein biosynthesis.ribosome biogenesis.small ribosomal subunit (SSU).SSU proteome.component RPS25	cluster-14691.55073	component RPS25 of SSU proteome (original description: len=249 frame:-1 start:1092 end:844 1492192531|RLM61981.1 hypothetical protein C2845_PM14G20880 [Panicum miliaceum]) &	1.9142
17.1.3.1.27	Protein biosynthesis.ribosome biogenesis.small ribosomal subunit (SSU).SSU proteome.component RPS26	cluster-15775.0	component RPS26 of SSU proteome (original description: len=405 frame:-3 start:663 end:259 1333480121|PNR52326.1 hypothetical protein PHYPA_008700 [Physcomitrella patens]) &	6.1055
17.1.3.1.27	Protein biosynthesis.ribosome biogenesis.small ribosomal subunit (SSU).SSU proteome.component RPS26	cluster-14691.9211	component RPS26 of SSU proteome (original description: len=366 frame:2 start:41 end:406 1333464446|PNR37599.1 hypothetical protein PHYPA_020708 [Physcomitrella patens]) &	6.4547
17.1.3.1.27	Protein biosynthesis.ribosome biogenesis.small ribosomal subunit (SSU).SSU proteome.component RPS26	cluster-11245.0	component RPS26 of SSU proteome (original description: len=390 frame:1 start:58 end:447 1572940880|RZC26481.1 40S ribosomal protein S26-1 [Glycine soja]) &	6.1332
17.1.3.1.28	Protein biosynthesis.ribosome biogenesis.small ribosomal subunit (SSU).SSU proteome.component RPS27	cluster-17048.0	component RPS27 of SSU proteome (original description: len=315 frame:-1 start:599 end:285 573939528|XP_006652184.1 PREDICTED: 40S ribosomal protein S27-like [Oryza brachyantha]) &	5.6869
17.1.3.1.29	Protein biosynthesis.ribosome biogenesis.small ribosomal subunit (SSU).SSU proteome.component RPS27a	cluster-14691.5187	component RPS27a of SSU proteome (original description: len=513 frame:3 start:3 end:515 1365984565|XP_024191132.1 polyubiquitin 11 isoform X1 [Rosa chinensis]) &	3.221
17.1.3.1.29	Protein biosynthesis.ribosome biogenesis.small ribosomal subunit (SSU).SSU proteome.component RPS27a	cluster-14691.26043	component RPS27a of SSU proteome (original description: len=927 frame:-3 start:1014 end:88 1365984567|XP_024191133.1 ubiquitin-40S ribosomal protein S27a isoform X2 [Rosa chinensis]) &	1.8411
17.1.3.1.29	Protein biosynthesis.ribosome biogenesis.small ribosomal subunit (SSU).SSU proteome.component RPS27a	cluster-14691.8928	component RPS27a of SSU proteome (original description: len=441 frame:1 start:1 end:441 2894308|CAA11269.1 polyubiquitin [Nicotiana tabacum]) &	5.2436
17.1.3.1.32	Protein biosynthesis.ribosome biogenesis.small ribosomal subunit (SSU).SSU proteome.component RPS30	cluster-14691.81311	component RPS30 of SSU proteome (original description: len=258 frame:-1 start:611 end:354 1032147998|OAO12298.1 ribosomal protein 30 40S small ribosomal subunit [Blastocystis sp. ATCC 50177/Nand II]) &	6.7582
17.1.3.1.32	Protein biosynthesis.ribosome biogenesis.small ribosomal subunit (SSU).SSU proteome.component RPS30	cluster-14691.27330	component RPS30 of SSU proteome (original description: len=207 frame:1 start:151 end:357 1070980007|OEL34214.1 hypothetical protein BAE44_0004765, partial [Dichanthelium oligosanthes]) &	1.207
17.1.3.1.33	Protein biosynthesis.ribosome biogenesis.small ribosomal subunit (SSU).SSU proteome.associated component RACK1	cluster-15956.0	associated component RACK1 of SSU proteome (original description: len=1023 frame:2 start:50 end:1072 1191659325|OTG11295.1 putative guanine nucleotide-binding protein subunit beta-like protein [Helianthus annuus]) &	6.8244
17.1.3.2.1.3.1	Protein biosynthesis.ribosome biogenesis.small ribosomal subunit (SSU).SSU processome.pre-40S ribosomal subunit nuclear assembly.UtpB module.assembly factor (UTP18)	cluster-14691.52426	SSU processome assembly factor (UTP18) (original description: len=1749 frame:1 start:187 end:1935 1205986391|XP_002439010.2 U3 small nucleolar RNA-associated protein 18 homolog [Sorghum bicolor]) &	1.1189
17.1.3.2.1.3.6	Protein biosynthesis.ribosome biogenesis.small ribosomal subunit (SSU).SSU processome.pre-40S ribosomal subunit nuclear assembly.UtpB module.assembly factor (UTP6)	cluster-14691.60818	SSU processome assembly factor (UTP6) (original description: len=2019 frame:2 start:149 end:2167 1433403472|RCV09118.1 hypothetical protein SETIT_2G000500v2 [Setaria italica]) &	1.2567
17.1.3.2.1.4.1	Protein biosynthesis.ribosome biogenesis.small ribosomal subunit (SSU).SSU processome.pre-40S ribosomal subunit nuclear assembly.UtpC module.assembly factor (UTP22)	cluster-14691.18327	pre-40S ribosomal subunit assembly factor (UTP22) (original description: len=468 frame:3 start:3 end:470 1382781135|PUZ63088.1 hypothetical protein GQ55_3G039800 [Panicum hallii var. hallii]) &	1.6739
17.1.3.2.1.13	Protein biosynthesis.ribosome biogenesis.small ribosomal subunit (SSU).SSU processome.pre-40S ribosomal subunit nuclear assembly.assembly factor (NOC4)	cluster-14691.58580	SSU processome assembly factor (NOC4) (original description: len=1503 frame:1 start:817 end:2319 1492195902|RLM65192.1 hypothetical protein C2845_PM16G17890 [Panicum miliaceum]) &	1.0445
17.1.3.2.2.2	Protein biosynthesis.ribosome biogenesis.small ribosomal subunit (SSU).SSU processome.pre-40S ribosomal subunit nuclear export.export factor (Dim2)	cluster-14691.44748	pre-40S subunit nuclear export factor (Dim2) (original description: len=732 frame:-2 start:1000 end:269 1238305433|PAN28066.1 hypothetical protein PAHAL_5G129100 [Panicum hallii]) &	1.0879
17.2.8.3	Protein biosynthesis.aminoacyl-tRNA synthetase activities.glutamyl-tRNA-dependent amidotransferase complex.component GatC	cluster-14691.30119	component GatC of glutamyl-tRNA-dependent amidotransferase complex (original description: len=513 frame:-1 start:871 end:359 1070982673|OEL34860.1 Glutamyl-tRNA(Gln) amidotransferase subunit C, chloroplastic/mitochondrial [Dichanthelium oligosanthes]) &	-1.1637
17.2.21	Protein biosynthesis.aminoacyl-tRNA synthetase activities.tyrosine-tRNA ligase	cluster-32296.0	tyrosine-tRNA ligase (original description: len=1332 frame:2 start:2 end:1333 1256543999|XP_022682226.1 tyrosine--tRNA ligase 1, cytoplasmic [Setaria italica]) &	1.3177
17.3.1.1.4	Protein biosynthesis.mRNA quality control.Exon Junction complex (EJC).core components.component CASC3	cluster-14691.37585	component CASC3 of RNA quality control Exon Junction complex (original description: len=1434 frame:1 start:1 end:1434 1492231932|RLN00412.1 uncharacterized protein C2845_PM06G00480 [Panicum miliaceum]) &	-1.1138
17.3.2.4	Protein biosynthesis.mRNA quality control.NMD Nonsense-Mediated Decay.co-effector protein (UPF2)	cluster-14691.72423	component UPF2 of RNA quality control Exon Junction complex (original description: len=846 frame:-1 start:4160 end:3315 1433430323|RCV34594.1 hypothetical protein SETIT_7G171600v2 [Setaria italica]) &	1.1432
17.3.2.4	Protein biosynthesis.mRNA quality control.NMD Nonsense-Mediated Decay.co-effector protein (UPF2)	cluster-14691.72423	component UPF2 of RNA quality control Exon Junction complex (original description: len=831 frame:-2 start:3073 end:2243 1433430323|RCV34594.1 hypothetical protein SETIT_7G171600v2 [Setaria italica]) &	1.1432
17.4.1.1.2	Protein biosynthesis.translation initiation.Pre-Initiation Complex (PIC) module.eIF1 PIC assembly factor activity.assembly factor (eIF1A)	cluster-10708.0	assembly factor (eIF1A) of eIF1 (original description: len=492 frame:-1 start:863 end:372 1344021839|XP_023893790.1 eukaryotic translation initiation factor 1A-like [Quercus suber]) &	5.8705
17.4.2.5	Protein biosynthesis.translation initiation.mRNA loading.mRNA poly-A-tail binding factor (PABP)	cluster-14691.47536	mRNA poly-A-tail binding factor (PABP) (original description: len=2022 frame:3 start:141 end:2162 1435173029|XP_025823110.1 polyadenylate-binding protein 2-like [Panicum hallii]) &	1.0438
17.5.1.1	Protein biosynthesis.translation elongation.eEF1 aminoacyl-tRNA binding factor activity.aminoacyl-tRNA binding factor (eEF1A)	cluster-14114.0	aminoacyl-tRNA binding factor (eEF1A) (original description: len=915 frame:1 start:1 end:915 676385317|XP_009035937.1 hypothetical protein AURANDRAFT_36925 [Aureococcus anophagefferens]) &	7.2979
17.5.1.2.1	Protein biosynthesis.translation elongation.eEF1 aminoacyl-tRNA binding factor activity.eEF1B eEF1A-GDP-recycling complex.component eEF1B-beta/-delta	cluster-17069.0	component eEF1B-beta/-delta of eEF1B eEF1A-GDP-recycling complex (original description: len=717 frame:-3 start:866 end:150 299470140|CBN78169.2 conserved unknown protein (Partial), partial [Ectocarpus siliculosus]) &	5.9423
17.5.1.2.1	Protein biosynthesis.translation elongation.eEF1 aminoacyl-tRNA binding factor activity.eEF1B eEF1A-GDP-recycling complex.component eEF1B-beta/-delta	cluster-14691.43882	component eEF1B-beta/-delta of eEF1B eEF1A-GDP-recycling complex (original description: len=324 frame:3 start:726 end:1049 1492270048|RLN35342.1 elongation factor 1-delta 1 [Panicum miliaceum]) &	1.0136
17.5.1.2.1	Protein biosynthesis.translation elongation.eEF1 aminoacyl-tRNA binding factor activity.eEF1B eEF1A-GDP-recycling complex.component eEF1B-beta/-delta	cluster-14691.48313	component eEF1B-beta/-delta of eEF1B eEF1A-GDP-recycling complex (original description: len=357 frame:1 start:1 end:357 1492270048|RLN35342.1 elongation factor 1-delta 1 [Panicum miliaceum]) &	1.0236
17.5.1.2.1	Protein biosynthesis.translation elongation.eEF1 aminoacyl-tRNA binding factor activity.eEF1B eEF1A-GDP-recycling complex.component eEF1B-beta/-delta	cluster-14691.42000	component eEF1B-beta/-delta of eEF1B eEF1A-GDP-recycling complex (original description: len=300 frame:1 start:1 end:300 1492270048|RLN35342.1 elongation factor 1-delta 1 [Panicum miliaceum]) &	1.0208
17.5.2.2.7	Protein biosynthesis.translation elongation.eEF2 mRNA-translocation factor activity.regulatory eEF2 diphthamide-modification.diphthine amidation accessory protein (DPH7)	cluster-28108.0	diphthine amidation accessory protein (DPH7) (original description: len=729 frame:-1 start:1209 end:481 1382761902|PUZ47928.1 hypothetical protein GQ55_7G205400 [Panicum hallii var. hallii]) &	1.5295
17.5.3.1	Protein biosynthesis.translation elongation.eEF5 poly-P/G elongation factor activity.poly-P/G elongation factor (eEF5/eIF5A)	cluster-14691.7595	poly-P/G elongation factor (eEF5/eIF5A) (original description: len=1251 frame:2 start:230 end:1480 1343980154|XP_023886920.1 uncharacterized protein LOC111999019 [Quercus suber]) &	7.6995
17.5.3.2.1	Protein biosynthesis.translation elongation.eEF5 poly-P/G elongation factor activity.regulatory eEF5 hypusination.deoxyhypusine synthase	cluster-14691.59432	deoxyhypusine synthase (original description: len=1386 frame:3 start:45 end:1430 242072664|XP_002446268.1 deoxyhypusine synthase isoform X2 [Sorghum bicolor]) &	1.4399
17.7.1.1.19	Protein biosynthesis.organelle machinery.mitochondrial ribosome.large ribosomal subunit proteome.component mtRPL20	cluster-14691.28670	component mtRPL20 of large ribosomal subunit proteome (original description: len=375 frame:-3 start:585 end:211 241946706|EES19851.1 hypothetical protein SORBI_3009G206600 [Sorghum bicolor]) &	1.2436
17.7.1.2.14	Protein biosynthesis.organelle machinery.mitochondrial ribosome.small ribosomal subunit proteome.component mtRPS16	cluster-14691.13059	component mtRPS16 of small ribosomal subunit proteome (original description: len=507 frame:2 start:2 end:508 215693867|BAG89066.1 unnamed protein product [Oryza sativa Japonica Group]) &	2.2011
17.7.1.2.18	Protein biosynthesis.organelle machinery.mitochondrial ribosome.small ribosomal subunit proteome.component mtRPS21 or psRPS21	cluster-14691.9257	component mtRPS21 or psRPS21 of mitochondrial ribosome small ribosomal subunit proteome (original description: len=669 frame:1 start:1 end:669 1174551981|EES14460.3 hypothetical protein SORBI_3007G024400 [Sorghum bicolor]) &	3.1814
17.7.1.2.18	Protein biosynthesis.organelle machinery.mitochondrial ribosome.small ribosomal subunit proteome.component mtRPS21 or psRPS21	cluster-14691.4050	component mtRPS21 or psRPS21 of mitochondrial ribosome small ribosomal subunit proteome (original description: len=450 frame:3 start:12 end:461 1394881173|PWZ25765.1 hypothetical protein Zm00014a_036599 [Zea mays]) &	2.3571
17.7.2.2.21	Protein biosynthesis.organelle machinery.plastidial ribosome.small ribosomal subunit proteome.component psRPS21 or mtRPS21	cluster-14691.9257	component psRPS21 or mtRPS21 of small ribosomal subunit proteome (original description: len=669 frame:1 start:1 end:669 1174551981|EES14460.3 hypothetical protein SORBI_3007G024400 [Sorghum bicolor]) &	3.1814
17.7.2.2.21	Protein biosynthesis.organelle machinery.plastidial ribosome.small ribosomal subunit proteome.component psRPS21 or mtRPS21	cluster-14691.4050	component psRPS21 or mtRPS21 of small ribosomal subunit proteome (original description: len=450 frame:3 start:12 end:461 1394881173|PWZ25765.1 hypothetical protein Zm00014a_036599 [Zea mays]) &	2.3571
17.7.4.2	Protein biosynthesis.organelle machinery.translation elongation.elongation factor (EF-Ts)	cluster-14691.7518	translation elongation factor (EF-Ts) (original description: len=1044 frame:-1 start:1305 end:262 514795194|XP_004973240.1 elongation factor Ts, mitochondrial [Setaria italica]) &	1.1847
17.7.6.1	Protein biosynthesis.organelle machinery.peptide deformylation.formylmethionine deformylase (PDF)	cluster-14691.16871	formylmethionine deformylase (PDF) (original description: len=795 frame:-1 start:4073 end:3279 1492255729|RLN22057.1 hypothetical protein C2845_PM07G11840 [Panicum miliaceum]) &	1.0653

## Sheet: Table S1D
Supplementary file 8; Table S1: list of significant DEGs of the Cd_R vs Cd_L* comparison mapped to the MapMan 3.5.1R2 pathways. d) Cell wall organisation
BinCode	BinName	id	description	Cd_R vs Cd_L.txt
21.1.2.2	Cell wall organisation.cellulose.cellulose-hemicellulose network assembly.regulatory protein (COB)	cluster-14691.74878	regulatory protein (COB) of cellulose-hemicellulose network assembly (original description: len=2160 frame:2 start:2 end:2161 242041215|XP_002468002.1 COBRA-like protein 7 [Sorghum bicolor]) &	2.7791
21.2.1.1.4	Cell wall organisation.hemicellulose.xyloglucan.biosynthesis.1,2-alpha-fucosyltransferase (FUT)	cluster-14691.74646	1,2-alpha-fucosyltransferase (FUT) (original description: len=1713 frame:-1 start:1871 end:159 1070923709|OEL18531.1 Galactoside 2-alpha-L-fucosyltransferase [Dichanthelium oligosanthes]) &	2.7483
21.2.2.1.1	Cell wall organisation.hemicellulose.xylan.biosynthesis.galacturonosyltransferase	cluster-14691.32672	galacturonosyltransferase (original description: len=1296 frame:-3 start:1816 end:521 242062582|XP_002452580.1 probable galacturonosyltransferase-like 9 [Sorghum bicolor]) &	1.4428
21.2.4.1	Cell wall organisation.hemicellulose.mixed-linked glucan.D-glucan synthase (CSLF)	cluster-14691.74366	D-glucan synthase (CSLF) (original description: len=2595 frame:-2 start:2698 end:104 992278081|KXG36449.1 hypothetical protein SORBI_3002G334100 [Sorghum bicolor]) &	3.3029
21.3.1.2.1	Cell wall organisation.pectin.homogalacturonan.modification and degradation.pectin methylesterase	cluster-20197.0	pectin methylesterase (original description: len=675 frame:-2 start:736 end:62 1238285967|PAN08600.1 hypothetical protein PAHAL_1G423400 [Panicum hallii]) &	5.3189
21.3.1.2.1	Cell wall organisation.pectin.homogalacturonan.modification and degradation.pectin methylesterase	cluster-14691.66836	pectin methylesterase (original description: len=999 frame:-1 start:1134 end:136 514785280|XP_004970800.1 probable pectinesterase/pectinesterase inhibitor 51 [Setaria italica]) &	4.3545
21.3.2.1.3	Cell wall organisation.pectin.rhamnogalacturonan I.biosynthesis.beta-1,4-galactosyltransferase	cluster-14691.14990	beta-1,4-galactosyltransferase (original description: len=1062 frame:3 start:3 end:1064 242093628|XP_002437304.1 galactan beta-1,4-galactosyltransferase GALS1 [Sorghum bicolor]) &	3.4503
21.3.2.2.4.1	Cell wall organisation.pectin.rhamnogalacturonan I.modification and degradation.alpha-L-arabinofuranosidase activities.bifunctional alpha-L-arabinofuranosidase and beta-D-xylosidase (ASD)	cluster-14691.51009	bifunctional alpha-L-arabinofuranosidase and beta-D-xylosidase (ASD) (original description: len=576 frame:1 start:679 end:1254 1238293231|PAN15864.1 hypothetical protein PAHAL_3G016300 [Panicum hallii]) &	1.3766
21.3.5.4	Cell wall organisation.pectin.modification and degradation.pectin acetylesterase	cluster-14691.47175	pectin acetylesterase (original description: len=1257 frame:3 start:12 end:1268 1256530615|XP_022682149.1 pectin acetylesterase 5 isoform X2 [Setaria italica]) &	-1.0174
21.4.2.1	Cell wall organisation.cell wall proteins.expansin activities.alpha-class expansin	cluster-14691.4464	alpha-class expansin (original description: len=633 frame:3 start:3 end:635 1070993200|OEL37292.1 Expansin-A29 [Dichanthelium oligosanthes]) &	6.4851
21.4.2.1	Cell wall organisation.cell wall proteins.expansin activities.alpha-class expansin	cluster-14691.76733	alpha-class expansin (original description: len=783 frame:-3 start:947 end:165 1002259738|XP_015634193.1 expansin-A1 [Oryza sativa Japonica Group]) &	6.7503
21.6.1.5	Cell wall organisation.lignin.monolignol biosynthesis.cinnamoyl-CoA reductase (CCR)	cluster-14691.6990	cinnamoyl-CoA reductase (CCR) (original description: len=1035 frame:-1 start:1274 end:240 514719788|XP_004954323.1 cinnamoyl-CoA reductase 1 [Setaria italica]) &	5.7272
21.6.1.9	Cell wall organisation.lignin.monolignol biosynthesis.Cyt-P450 hydroxylase scaffold protein (MSBP)	cluster-14691.27253	Cyt-P450 hydroxylase scaffold protein (MSBP) (original description: len=438 frame:2 start:2 end:439 1492209566|RLM78549.1 membrane steroid-binding protein 2 [Panicum miliaceum]) &	2.2593
21.6.3.2	Cell wall organisation.lignin.monolignol glycosylation and deglycosylation.coniferin beta-glucosidase	cluster-14691.48618	coniferin beta-glucosidase (original description: len=1563 frame:2 start:233 end:1795 1433430234|RCV34505.1 hypothetical protein SETIT_7G164500v2 [Setaria italica]) &	2.0831
21.6.3.2	Cell wall organisation.lignin.monolignol glycosylation and deglycosylation.coniferin beta-glucosidase	cluster-14691.24845	coniferin beta-glucosidase (original description: len=1602 frame:3 start:21 end:1622 1382761971|PUZ47997.1 hypothetical protein GQ55_7G209900 [Panicum hallii var. hallii]) &	2.8676
21.9.3.1	Cell wall organisation.cutin and suberin.biosynthesis regulation.transcription factor (SHN)	cluster-14691.32159	cutin and suberin biosynthesis transcription factor (SHN) (original description: len=399 frame:-3 start:400 end:2 1238281970|PAN04603.1 hypothetical protein PAHAL_1G078700 [Panicum hallii]) &	-2.39
21.9.3.1	Cell wall organisation.cutin and suberin.biosynthesis regulation.transcription factor (SHN)	cluster-14691.1688	cutin and suberin biosynthesis transcription factor (SHN) (original description: len=756 frame:-2 start:756 end:1 1070971907|OEL32087.1 Ethylene-responsive transcription factor WIN1 [Dichanthelium oligosanthes]) &	1.3845

## Sheet: Table S1E
Supplementary file 8; Table S1: list of significant DEGs of the Cd_R vs Cd_L* comparison mapped to the MapMan 3.5.1R2 pathways. e) Nutrient uptake
BinCode	BinName	id	description	Cd_R vs Cd_L.txt
25.1.1.1	Nutrient uptake.nitrogen assimilation.systemic nitrogen signalling.signalling polypeptide (CEP)	cluster-14691.1727	systemic nitrogen signalling polypeptide (CEP) (original description: len=315 frame:-3 start:454 end:140 1433440293|RCV44476.1 hypothetical protein SETIT_9G376600v2 [Setaria italica]) &	8.343
25.1.1.1	Nutrient uptake.nitrogen assimilation.systemic nitrogen signalling.signalling polypeptide (CEP)	cluster-14691.1486	systemic nitrogen signalling polypeptide (CEP) (original description: len=321 frame:2 start:71 end:391 1238326674|PAN49307.1 hypothetical protein PAHAL_9G439900 [Panicum hallii]) &	9.0142
25.1.1.1	Nutrient uptake.nitrogen assimilation.systemic nitrogen signalling.signalling polypeptide (CEP)	cluster-14691.1485	systemic nitrogen signalling polypeptide (CEP) (original description: len=318 frame:1 start:76 end:393 1433440291|RCV44474.1 hypothetical protein SETIT_9G376400v2 [Setaria italica]) &	7.4807
25.1.1.1	Nutrient uptake.nitrogen assimilation.systemic nitrogen signalling.signalling polypeptide (CEP)	cluster-14691.1826	systemic nitrogen signalling polypeptide (CEP) (original description: len=312 frame:-1 start:551 end:240 1433440293|RCV44476.1 hypothetical protein SETIT_9G376600v2 [Setaria italica]) &	8.6158
25.1.1.1	Nutrient uptake.nitrogen assimilation.systemic nitrogen signalling.signalling polypeptide (CEP)	cluster-14691.82632	systemic nitrogen signalling polypeptide (CEP) (original description: len=360 frame:1 start:40 end:399 241919027|EER92171.1 hypothetical protein SORBI_3001G348500 [Sorghum bicolor]) &	9.4341
25.1.2.5	Nutrient uptake.nitrogen assimilation.nitrate uptake system.nitrate transporter (NRT2)	cluster-14691.17907	nitrate transporter (NRT2) (original description: len=1584 frame:1 start:145 end:1728 241928194|EES01339.1 hypothetical protein SORBI_3003G270800 [Sorghum bicolor]) &	3.835
25.1.3.1	Nutrient uptake.nitrogen assimilation.nitrate assimilation.nitrate reductase	cluster-14691.36103	nitrate reductase (original description: len=1032 frame:1 start:1 end:1032 1435111351|XP_025815392.1 nitrate reductase [NAD(P)H] [Panicum hallii]) &	4.0674
25.1.3.1	Nutrient uptake.nitrogen assimilation.nitrate assimilation.nitrate reductase	cluster-14691.46130	nitrate reductase (original description: len=2529 frame:1 start:1 end:2529 514718688|XP_004954055.1 nitrate reductase [NAD(P)H] [Setaria italica]) &	1.3803
25.1.6	Nutrient uptake.nitrogen assimilation.aspartate aminotransferase	cluster-14691.70929	aspartate aminotransferase (original description: len=975 frame:3 start:1185 end:2159 514764700|XP_004965572.1 aspartate aminotransferase, mitochondrial [Setaria italica]) &	1.4308
25.3.1.2	Nutrient uptake.phosphorus assimilation.phosphate signalling.regulatory protein (SPX)	cluster-14691.54581	phosphate signalling regulatory protein (SPX) (original description: len=240 frame:-3 start:241 end:2 1394861857|PWZ06455.1 SPX domain-containing protein 1 [Zea mays]) &	1.5155
25.3.1.2	Nutrient uptake.phosphorus assimilation.phosphate signalling.regulatory protein (SPX)	cluster-14691.81540	phosphate signalling regulatory protein (SPX) (original description: len=366 frame:2 start:2 end:367 1070957082|OEL27505.1 SPX domain-containing protein 3 [Dichanthelium oligosanthes]) &	6.5835
25.3.1.2	Nutrient uptake.phosphorus assimilation.phosphate signalling.regulatory protein (SPX)	cluster-14691.81539	phosphate signalling regulatory protein (SPX) (original description: len=366 frame:2 start:2 end:367 1382753354|PUZ39412.1 hypothetical protein GQ55_9G305800 [Panicum hallii var. hallii]) &	6.2975
25.3.2.1	Nutrient uptake.phosphorus assimilation.phosphate uptake.phosphate transporter (PHT1)	cluster-14691.51441	phosphate transporter (PHT1) (original description: len=591 frame:3 start:3 end:593 1382756761|PUZ42819.1 hypothetical protein GQ55_9G612300 [Panicum hallii var. hallii]) &	2.1772
25.3.2.1	Nutrient uptake.phosphorus assimilation.phosphate uptake.phosphate transporter (PHT1)	cluster-14691.45899	phosphate transporter (PHT1) (original description: len=1380 frame:-2 start:1381 end:2 1397606705|AWR92647.1 inorganic phosphate transporter 1;6 [Lolium perenne]) &	2.0997
25.3.2.1	Nutrient uptake.phosphorus assimilation.phosphate uptake.phosphate transporter (PHT1)	cluster-14691.52580	phosphate transporter (PHT1) (original description: len=579 frame:-3 start:581 end:3 1492277894|RLN42499.1 hypothetical protein C2845_PM01G41600 [Panicum miliaceum]) &	1.5945
25.4.2.4.3	Nutrient uptake.metal homeostasis.iron.iron storage.iron transporter (VIT)	cluster-14691.23657	iron transporter (VIT) (original description: len=513 frame:3 start:429 end:941 241939158|EES12303.1 hypothetical protein SORBI_3006G109000 [Sorghum bicolor]) &	-2.4401
25.4.2.4.3	Nutrient uptake.metal homeostasis.iron.iron storage.iron transporter (VIT)	cluster-14691.23657	iron transporter (VIT) (original description: len=447 frame:2 start:2 end:448 241939158|EES12303.1 hypothetical protein SORBI_3006G109000 [Sorghum bicolor]) &	-2.4401
25.4.2.5.3	Nutrient uptake.metal homeostasis.iron.long-distance iron transport.metal chelator nicotianamine transporter (TCR)	cluster-14691.15172	metal chelator nicotianamine transporter (TCR) (original description: len=735 frame:1 start:43 end:777 1435182802|XP_025828184.1 uncharacterized protein LOC112903177 isoform X2 [Panicum hallii]) &	-1.1134

## Sheet: Table S1F
Supplementary file 8; Table S1: list of significant DEGs of the Cd_R vs Cd_L* comparison. f) ROS Scavenging
Gene identifier	id	Description	Cd_R vs Cd_L*
AT1G09090.1	cluster-14691.12641	NADPH oxidase 1	7.1387
AT1G08830.2	cluster-14691.9595	Superoxide dismutase	6.7735
AT4G35000.1	cluster-14691.24413	Ascorbate peroxidase 3	3.4836
AT1G78340.1	cluster-14691.9539	Glutathione S-transferase	9.5248
AT1G07890.6	cluster-10504	Catalase	6.3794
AT5G14070.1	cluster-14691.81808	Glutaredoxin-C5	7.2257

## Sheet: Table S1G
Supplementary file 8; Table S1: list of significant DEGs of the Cd_R vs Cd_L* comparison. g) Heavy metal transporters
Gene identifier	id	Description	Cd_R vs Cd_L*
AT4G30120.1	cluster-14691.35424	Cadmium / zinc-transporting ATPase HMA3	-3.7045
AT1G80830.1	cluster-27204	Metal transporter Nramp1	3.6765
