# Supplementary material for: Global leaf and root transcriptome in response to cadmium reveals tolerance mechanisms in Arundo donax L
Source: BMC Genomics. 2022 Jun 8;23:427. doi: 10.1186/s12864-022-08605-6 (PMC9175368; doi:10.1186/s12864-022-08605-6)
Supplement: Supplementary file 10 — Additional file10: Table S3. KO description of DEGs found in common between salt and cadmium treatment. [file 12864_2022_8605_MOESM10_ESM.xlsx]

## Sheet: Table S3
Supplementary file 10 - Table S3 -KO description of DEGs found in common between salt and cadmium treatment
KO ID	KO Description	Salt				Cadmium
		log2FoldChange	Comparison	Genotype	Regulation	log2FoldChange	Comparison	Regulation
K00430	peroxidase	Inf	S4 vs CK	G2	Up	10.434	Cd_R vs Cd_L	Up
K15382	solute carrier family 50 (sugar transporter)	Inf	S4 vs CK	G2	Up	9.911	Cd_R vs Cd_L	Up
K07088	uncharacterized protein	Inf	S3 vs CK	G34	Up	8.9229	Cd_R vs Cd_L	Up
K02865	large subunit ribosomal protein L10Ae	Inf	S4 vs CK	G2	Up	7.8562	Cd_R vs Cd_L	Up
K03263	translation initiation factor 5A	Inf	S4 vs CK	G2	Up	7.6995	Cd_R vs Cd_L	Up
K00799	glutathione S-transferase	Inf	S4 vs CK	G2	Up	7.5861	Cd_R vs Cd_L	Up
K05917	sterol 14-demethylase	Inf	S3 vs CK	G34	Up	7.2344	Cd_R vs Cd_L	Up
K03676	glutaredoxin 3	Inf	S4 vs CK	G2	Up	7.2257	Cd_R vs Cd_L	Up
K01802	peptidylprolyl isomerase	Inf	S4 vs CK	G2	Up	7.1581	Cd_R vs Cd_L	Up
K09285	AP2-like factor, ANT lineage	Inf	S4 vs CK	G2	Up	7.117	Cd_R vs Cd_L	Up
K02995	small subunit ribosomal protein S8e	Inf	S4 vs CK	G2	Up	7.0032	Cd_R vs Cd_L	Up
K02937	large subunit ribosomal protein L7e	Inf	S4 vs CK	G2	Up	6.998	Cd_R vs Cd_L	Up
K02932	large subunit ribosomal protein L5e	Inf	S4 vs CK	G2	Up	6.9106	Cd_R vs Cd_L	Up
K02975	small subunit ribosomal protein S25e	Inf	S4 vs CK	G2	Up	6.9098	Cd_R vs Cd_L	Up
K13126	polyadenylate-binding protein	Inf	S4 vs CK	G2	Up	6.7458	Cd_R vs Cd_L	Up
K03257	translation initiation factor 4A	Inf	S4 vs CK	G2	Up	6.7163	Cd_R vs Cd_L	Up
K02973	small subunit ribosomal protein S23e	Inf	S4 vs CK	G2	Up	6.593	Cd_R vs Cd_L	Up
K08054	calnexin	Inf	S4 vs CK	G2	Up	6.5876	Cd_R vs Cd_L	Up
K08341	GABA(A) receptor-associated protein	Inf	S4 vs CK	G2	Up	6.5392	Cd_R vs Cd_L	Up
K02896	large subunit ribosomal protein L24e	Inf	S4 vs CK	G2	Up	6.4609	Cd_R vs Cd_L	Up
K02912	large subunit ribosomal protein L32e	Inf	S4 vs CK	G2	Up	6.4116	Cd_R vs Cd_L	Up
K02133	F-type H+-transporting ATPase subunit beta	Inf	S4 vs CK	G2	Up	6.403	Cd_R vs Cd_L	Up
K02991	small subunit ribosomal protein S6e	Inf	S4 vs CK	G2	Up	6.3814	Cd_R vs Cd_L	Up
K02997	small subunit ribosomal protein S9e	Inf	S4 vs CK	G2	Up	6.3723	Cd_R vs Cd_L	Up
K19040	E3 ubiquitin-protein ligase ATL10/75/76/77/78	Inf	S3 vs CK	G2	Up	6.3708	Cd_R vs Cd_L	Up
K02183	calmodulin	Inf	S4 vs CK	G2	Up	6.3128	Cd_R vs Cd_L	Up
K07936	GTP-binding nuclear protein Ran	Inf	S4 vs CK	G2	Up	6.3073	Cd_R vs Cd_L	Up
K02958	small subunit ribosomal protein S15e	Inf	S4 vs CK	G2	Up	6.2958	Cd_R vs Cd_L	Up
K01183	chitinase	Inf	S4 vs CK	G2	Up	6.2888	Cd_R vs Cd_L	Up
K02883	large subunit ribosomal protein L18e	Inf	S4 vs CK	G2	Up	6.2491	Cd_R vs Cd_L	Up
K17302	coatomer, subunit beta'	Inf	S4 vs CK	G2	Up	6.2418	Cd_R vs Cd_L	Up
K05863	solute carrier family 25 (mitochondrial adenine nucleotide translocator), member 4/5/6/31	Inf	S4 vs CK	G2	Up	6.2367	Cd_R vs Cd_L	Up
K02966	small subunit ribosomal protein S19e	Inf	S4 vs CK	G2	Up	6.2149	Cd_R vs Cd_L	Up
K02955	small subunit ribosomal protein S14e	Inf	S4 vs CK	G2	Up	6.2029	Cd_R vs Cd_L	Up
K02934	large subunit ribosomal protein L6e	Inf	S4 vs CK	G2	Up	6.0777	Cd_R vs Cd_L	Up
K02962	small subunit ribosomal protein S17e	Inf	S4 vs CK	G2	Up	6.0526	Cd_R vs Cd_L	Up
K02969	small subunit ribosomal protein S20e	Inf	S4 vs CK	G2	Up	5.9959	Cd_R vs Cd_L	Up
K03232	elongation factor 1-beta	Inf	S4 vs CK	G2	Up	5.9423	Cd_R vs Cd_L	Up
K02915	large subunit ribosomal protein L34e	Inf	S4 vs CK	G2	Up	5.9413	Cd_R vs Cd_L	Up
K07374	tubulin alpha	Inf	S4 vs CK	G2	Up	5.9236	Cd_R vs Cd_L	Up
K01915	glutamine synthetase	Inf	S4 vs CK	G2	Up	5.9167	Cd_R vs Cd_L	Up
K02951	small subunit ribosomal protein S12e	Inf	S4 vs CK	G2	Up	5.9042	Cd_R vs Cd_L	Up
K02891	large subunit ribosomal protein L22e	Inf	S4 vs CK	G2	Up	5.9013	Cd_R vs Cd_L	Up
K02918	large subunit ribosomal protein L35e	Inf	S4 vs CK	G2	Up	5.8555	Cd_R vs Cd_L	Up
K02922	large subunit ribosomal protein L37e	Inf	S4 vs CK	G2	Up	5.8485	Cd_R vs Cd_L	Up
K02901	large subunit ribosomal protein L27e	Inf	S4 vs CK	G2	Up	5.7705	Cd_R vs Cd_L	Up
K02940	large subunit ribosomal protein L9e	Inf	S4 vs CK	G2	Up	5.7541	Cd_R vs Cd_L	Up
K01363	cathepsin B	Inf	S4 vs CK	G2	Up	5.7446	Cd_R vs Cd_L	Up
K07375	tubulin beta	Inf	S4 vs CK	G2	Up	5.7182	Cd_R vs Cd_L	Up
K02974	small subunit ribosomal protein S24e	Inf	S4 vs CK	G2	Up	5.7135	Cd_R vs Cd_L	Up
K02910	large subunit ribosomal protein L31e	Inf	S4 vs CK	G2	Up	5.7101	Cd_R vs Cd_L	Up
K02981	small subunit ribosomal protein S2e	Inf	S4 vs CK	G2	Up	5.669	Cd_R vs Cd_L	Up
K02889	large subunit ribosomal protein L21e	Inf	S4 vs CK	G2	Up	5.6395	Cd_R vs Cd_L	Up
K02957	small subunit ribosomal protein S15Ae	Inf	S4 vs CK	G2	Up	5.6123	Cd_R vs Cd_L	Up
K09264	MADS-box transcription factor, plant	Inf	S3 vs CK	G34	Up	5.5709	Cd_R vs Cd_L	Up
K10406	kinesin family member C2/C3	Inf	S3 vs CK	G2	Up	5.5524	Cd_R vs Cd_L	Up
K04730	interleukin-1 receptor-associated kinase 1	Inf	S4 vs CK	G2	Up	5.5046	Cd_R vs Cd_L	Up
K02898	large subunit ribosomal protein L26e	Inf	S4 vs CK	G2	Up	5.4975	Cd_R vs Cd_L	Up
K02983	small subunit ribosomal protein S30e	Inf	S4 vs CK	G2	Up	5.4957	Cd_R vs Cd_L	Up
K10523	speckle-type POZ protein	Inf	S3 vs CK	G34	Up	5.4711	Cd_R vs Cd_L	Up
K03234	elongation factor 2	Inf	S4 vs CK	G2	Up	5.4658	Cd_R vs Cd_L	Up
K02917	large subunit ribosomal protein L35Ae	Inf	S4 vs CK	G2	Up	5.453	Cd_R vs Cd_L	Up
K02921	large subunit ribosomal protein L37Ae	Inf	S4 vs CK	G2	Up	5.4419	Cd_R vs Cd_L	Up
K02964	small subunit ribosomal protein S18e	Inf	S4 vs CK	G2	Up	5.4343	Cd_R vs Cd_L	Up
K10355	actin, other eukaryote	Inf	S4 vs CK	G2	Up	5.3752	Cd_R vs Cd_L	Up
K09580	protein disulfide-isomerase A1	Inf	S4 vs CK	G2	Up	5.3616	Cd_R vs Cd_L	Up
K06630	14-3-3 protein epsilon	Inf	S4 vs CK	G2	Up	5.3289	Cd_R vs Cd_L	Up
K11253	histone H3	Inf	S4 vs CK	G2	Up	5.2497	Cd_R vs Cd_L	Up
K08770	ubiquitin C	Inf	S4 vs CK	G2	Up	5.2436	Cd_R vs Cd_L	Up
K02900	large subunit ribosomal protein L27Ae	Inf	S4 vs CK	G2	Up	5.2076	Cd_R vs Cd_L	Up
K09419	heat shock transcription factor, other eukaryote	Inf	S4 vs CK	G2	Up	5.2054	Cd_R vs Cd_L	Up
K02942	large subunit ribosomal protein LP1	Inf	S4 vs CK	G2	Up	5.1688	Cd_R vs Cd_L	Up
K09874	aquaporin NIP	Inf	S3 vs CK	G2	Up	5.0152	Cd_R vs Cd_L	Up
K13508	glycerol-3-phosphate acyltransferase	Inf	S3 vs CK	G2	Up	4.7781	Cd_R vs Cd_L	Up
K11593	eukaryotic translation initiation factor 2C	Inf	S4 vs CK	G2	Up	4.7445	Cd_R vs Cd_L	Up
K14411	RNA-binding protein Musashi	Inf	S4 vs CK	G2	Up	4.4911	Cd_R vs Cd_L	Up
K14445	solute carrier family 13 (sodium-dependent dicarboxylate transporter), member 2/3/5	Inf	S4 vs CK	G2	Up	4.4542	Cd_R vs Cd_L	Up
K10400	kinesin family member 15	Inf	S3 vs CK	G2	Up	4.3389	Cd_R vs Cd_L	Up
K09422	myb proto-oncogene protein, plant	Inf	S4 vs CK	G2	Up	4.2149	Cd_R vs Cd_L	Up
K10534	nitrate reductase (NAD(P)H)	Inf	S3 vs CK	G2	Up	4.0674	Cd_R vs Cd_L	Up
K01580	glutamate decarboxylase	Inf	S3 vs CK	G2	Up	3.9925	Cd_R vs Cd_L	Up
K07198	5'-AMP-activated protein kinase, catalytic alpha subunit	Inf	S3 vs CK	G34	Up	3.9206	Cd_R vs Cd_L	Up
K04079	molecular chaperone HtpG	Inf	S4 vs CK	G2	Up	3.8041	Cd_R vs Cd_L	Up
K02324	DNA polymerase epsilon subunit 1	Inf	S3 vs CK	G2	Up	3.6283	Cd_R vs Cd_L	Up
K00434	L-ascorbate peroxidase	Inf	S4 vs CK	G2	Up	3.4836	Cd_R vs Cd_L	Up
K09286	EREBP-like factor	Inf	S3 vs CK	G34	Up	3.196	Cd_R vs Cd_L	Up
K01953	asparagine synthase (glutamine-hydrolysing)	Inf	S4 vs CK	G2	Up	3.1901	Cd_R vs Cd_L	Up
K07904	Ras-related protein Rab-11A	Inf	S4 vs CK	G2	Up	3.1051	Cd_R vs Cd_L	Up
K03327	multidrug resistance protein, MATE family	Inf	S3 vs CK	G2	Up	2.9987	Cd_R vs Cd_L	Up
K14638	solute carrier family 15 (peptide/histidine transporter), member 3/4	Inf	S3 vs CK	G2	Up	2.8241	Cd_R vs Cd_L	Up
K10728	topoisomerase (DNA) II binding protein 1	Inf	S4 vs CK	G2	Up	2.7112	Cd_R vs Cd_L	Up
K11294	nucleolin	Inf	S4 vs CK	G2	Up	2.5034	Cd_R vs Cd_L	Up
K14431	transcription factor TGA	Inf	S3 vs CK	G2	Up	2.4872	Cd_R vs Cd_L	Up
K00606	3-methyl-2-oxobutanoate hydroxymethyltransferase	Inf	S4 vs CK	G2	Up	2.4466	Cd_R vs Cd_L	Up
K16055	trehalose 6-phosphate synthase/phosphatase	Inf	S4 vs CK	G2	Up	2.1966	Cd_R vs Cd_L	Up
K01681	aconitate hydratase	Inf	S3 vs CK	G34	Up	2.183	Cd_R vs Cd_L	Up
K05350	beta-glucosidase	Inf	S4 vs CK	G2	Up	2.0831	Cd_R vs Cd_L	Up
K08235	xyloglucan:xyloglucosyl transferase	Inf	S4 vs CK	G2	Up	2.0641	Cd_R vs Cd_L	Up
K18857	alcohol dehydrogenase class-P	Inf	S4 vs CK	G2	Up	2.0633	Cd_R vs Cd_L	Up
K03875	F-box and leucine-rich repeat protein 1 (S-phase kinase-associated protein 2)	Inf	S3 vs CK	G34	Up	2.0537	Cd_R vs Cd_L	Up
K01126	glycerophosphoryl diester phosphodiesterase	Inf	S4 vs CK	G2	Up	2.0529	Cd_R vs Cd_L	Up
K03231	elongation factor 1-alpha	8.9593	S4 vs CK	G2	Up	5.3995	Cd_R vs Cd_L	Up
K02930	large subunit ribosomal protein L4e	8.3622	S4 vs CK	G2	Up	6.5541	Cd_R vs Cd_L	Up
K02987	small subunit ribosomal protein S4e	8.3265	S4 vs CK	G2	Up	6.1851	Cd_R vs Cd_L	Up
K02908	large subunit ribosomal protein L30e	8.0795	S4 vs CK	G2	Up	5.2829	Cd_R vs Cd_L	Up
K02882	large subunit ribosomal protein L18Ae	7.9064	S4 vs CK	G2	Up	5.9678	Cd_R vs Cd_L	Up
K08245	phytepsin	7.5212	S4 vs CK	G2	Up	5.6198	Cd_R vs Cd_L	Up
K02885	large subunit ribosomal protein L19e	7.2192	S4 vs CK	G2	Up	6.3364	Cd_R vs Cd_L	Up
K02993	small subunit ribosomal protein S7e	7.0177	S4 vs CK	G2	Up	6.3395	Cd_R vs Cd_L	Up
K02894	large subunit ribosomal protein L23e	6.8401	S4 vs CK	G2	Up	6.2566	Cd_R vs Cd_L	Up
K06966	uncharacterized protein	6.4127	S4 vs CK	G2	Up	4.1682	Cd_R vs Cd_L	Up
K02868	large subunit ribosomal protein L11e	6.2509	S4 vs CK	G2	Up	6.5062	Cd_R vs Cd_L	Up
K14753	guanine nucleotide-binding protein subunit beta-2-like 1 protein	6.1957	S4 vs CK	G2	Up	6.8244	Cd_R vs Cd_L	Up
K08900	mitochondrial chaperone BCS1	5.8181	S4 vs CK	G2	Up	6.1916	Cd_R vs Cd_L	Up
K00128	aldehyde dehydrogenase (NAD+)	5.5637	S4 vs CK	G2	Up	6.7617	Cd_R vs Cd_L	Up
K13993	HSP20 family protein	5.1609	S4 vs CK	G2	Up	3.9902	Cd_R vs Cd_L	Up
K16282	E3 ubiquitin-protein ligase RHA2	4.8702	S4 vs CK	G2	Up	2.7342	Cd_R vs Cd_L	Up
K13719	ubiquitin thioesterase OTU1	4.6021	S4 vs CK	G2	Up	2.7915	Cd_R vs Cd_L	Up
K08176	MFS transporter, PHS family, inorganic phosphate transporter	4.3392	S4 vs CK	G2	Up	5.1623	Cd_R vs Cd_L	Up
K09753	cinnamoyl-CoA reductase	4.2547	S4 vs CK	G2	Up	5.7272	Cd_R vs Cd_L	Up
K10144	RING finger and CHY zinc finger domain-containing protein 1	3.9614	S4 vs CK	G2	Up	2.2587	Cd_R vs Cd_L	Up
K10268	F-box and leucine-rich repeat protein 2/20	3.5591	S4 vs CK	G2	Up	4.1648	Cd_R vs Cd_L	Up
K02984	small subunit ribosomal protein S3Ae	3.3401	S4 vs CK	G2	Up	5.5661	Cd_R vs Cd_L	Up
K01895	acetyl-CoA synthetase	3.2589	S4 vs CK	G2	Up	2.0557	Cd_R vs Cd_L	Up
K09589	steroid 3-oxidase	2.9684	S3 vs CK	G2	Up	2.3625	Cd_R vs Cd_L	Up
K01057	6-phosphogluconolactonase	2.9531	S4 vs CK	G2	Up	3.4516	Cd_R vs Cd_L	Up
K15283	solute carrier family 35, member E1	2.9414	S3 vs CK	G2	Up	2.5924	Cd_R vs CK_R	Up
K00827	alanine-glyoxylate transaminase / (R)-3-amino-2-methylpropionate-pyruvate transaminase	2.9104	S4 vs CK	G2	Up	4.0328	Cd_R vs Cd_L	Up
K01051	pectinesterase	2.9027	S4 vs CK	G2	Up	6.9387	Cd_R vs Cd_L	Up
K08679	UDP-glucuronate 4-epimerase	2.8918	S4 vs CK	G2	Up	3.4676	Cd_R vs Cd_L	Up
K09843	(+)-abscisic acid 8'-hydroxylase	2.8267	S4 vs CK	G2	Up	2.0026	Cd_R vs Cd_L	Up
K00366	ferredoxin-nitrite reductase	2.8171	S3 vs CK	G2	Up	4.4632	Cd_R vs Cd_L	Up
K14209	solute carrier family 36 (proton-coupled amino acid transporter)	2.7449	S4 vs CK	G2	Up	2.5934	Cd_R vs Cd_L	Up
K07052	uncharacterized protein	2.6965	S4 vs CK	G2	Up	2.4726	Cd_R vs Cd_L	Up
K19042	E3 ubiquitin-protein ligase BOI and related proteins	2.5414	S4 vs CK	G2	Up	3.6713	Cd_R vs Cd_L	Up
K14498	serine/threonine-protein kinase SRK2	2.5268	S4 vs CK	G2	Up	5.1093	Cd_R vs Cd_L	Up
K07466	replication factor A1	2.5203	S4 vs CK	G2	Up	5.7118	Cd_R vs Cd_L	Up
K02866	large subunit ribosomal protein L10e	2.4986	S4 vs CK	G2	Up	6.3831	Cd_R vs Cd_L	Up
K07937	ADP-ribosylation factor 1	2.4709	S4 vs CK	G2	Up	4.7146	Cd_R vs Cd_L	Up
K14290	exportin-1	2.3984	S4 vs CK	G2	Up	2.2948	Cd_R vs Cd_L	Up
K02575	MFS transporter, NNP family, nitrate/nitrite transporter	2.3974	S4 vs CK	G2	Up	3.835	Cd_R vs Cd_L	Up
K01087	trehalose 6-phosphate phosphatase	2.3515	S4 vs CK	G2	Up	5.986	Cd_R vs Cd_L	Up
K01176	alpha-amylase	2.3483	S4 vs CK	G2	Up	5.3483	Cd_R vs Cd_L	Up
K10357	myosin V	2.3462	S4 vs CK	G2	Up	2.4613	Cd_R vs Cd_L	Up
K00844	hexokinase	2.3193	S4 vs CK	G2	Up	6.6885	Cd_R vs Cd_L	Up
K03549	KUP system potassium uptake protein	2.3032	S4 vs CK	G2	Up	3.3147	Cd_R vs Cd_L	Up
K05894	12-oxophytodienoic acid reductase	2.2828	S4 vs CK	G2	Up	2.0146	Cd_R vs Cd_L	Up
K13947	auxin efflux carrier family	2.2762	S4 vs CK	G2	Up	6.1606	Cd_R vs Cd_L	Up
K00558	DNA (cytosine-5)-methyltransferase 1	2.2557	S4 vs CK	G2	Up	3.838	Cd_R vs Cd_L	Up
K05933	aminocyclopropanecarboxylate oxidase	2.2325	S4 vs CK	G2	Up	3.3103	Cd_R vs Cd_L	Up
K17987	next to BRCA1 gene 1 protein	2.2079	S4 vs CK	G2	Up	6.4743	Cd_R vs Cd_L	Up
K01507	inorganic pyrophosphatase	2.1397	S4 vs CK	G2	Up	3.0467	Cd_R vs CK_R	Up
K13448	calcium-binding protein CML	2.1314	S4 vs CK	G2	Up	2.8402	Cd_R vs Cd_L	Up
K07195	exocyst complex component 7	2.1003	S4 vs CK	G2	Up	2.2522	Cd_R vs Cd_L	Up
K11000	callose synthase	2.0534	S4 vs CK	G2	Up	5.4922	Cd_R vs Cd_L	Up
K13495	cis-zeatin O-glucosyltransferase	2.0344	S4 vs CK	G2	Up	2.2481	Cd_R vs Cd_L	Up
K05016	chloride channel 7	2.0305	S4 vs CK	G2	Up	2.3656	Cd_R vs Cd_L	Up
K01534	Cd2+/Zn2+-exporting ATPase	-2.3251	S4 vs CK	G2	Down	-5.2971	Cd_R vs Cd_L	Down
K10143	E3 ubiquitin-protein ligase RFWD2	-2.6062	S4 vs CK	G2	Down	-2.5064	Cd_R vs Cd_L	Down
K14709	solute carrier family 39 (zinc transporter), member 1/2/3	-3.1644	S4 vs CK	G2	Down	-2.5601	Cd_R vs Cd_L	Down
K00901	diacylglycerol kinase (ATP)	-3.1786	S3 vs CK	G2	Down	-2.3161	Cd_R vs Cd_L	Down
K01658	anthranilate synthase component II	-4.7779	S4 vs CK	G2	Down	-2.4936	Cd_R vs Cd_L	Down
K01653	acetolactate synthase I/III small subunit	-Inf	S4 vs CK	G2	Down	-3.9009	Cd_R vs Cd_L	Down
